# Supplementary material for: Invasive Stages within Alien Species and Hutchinson’s Duality: An Example Using Invasive Plants of the Family Fabaceae in Central Chile
Source: Plants (Basel). 2022 Apr 13;11(8):1063. doi: 10.3390/plants11081063 (PMC9029910; doi:10.3390/plants11081063)
Supplement: Supplementary file 1 [file plants-11-01063-s001.zip]

Archive with 5 entries (4 files):
- plants-1621728-supplementary/
- plants-1621728-supplementary/history.pdf
- plants-1621728-supplementary/Supplementary material.pdf
- plants-1621728-supplementary/Table S1.xlsx
- plants-1621728-supplementary/Table S2.xlsx
