# Supplementary material for: Invasive Stages within Alien Species and Hutchinson’s Duality: An Example Using Invasive Plants of the Family Fabaceae in Central Chile
Source: Plants (Basel). 2022 Apr 13;11(8):1063. doi: 10.3390/plants11081063 (PMC9029910; doi:10.3390/plants11081063)
Supplement: Supplementary file 1 [file plants-11-01063-s001.zip › plants-1621728-supplementary/Table S1.xlsx]

## Sheet: lc_vv_ue_cl
Table S1. Total occurrence used in calibration of the regional models for the six study species
specie	longitude	latitude
lotus_corniculatus	-73.03	-40.6
lotus_corniculatus	-71.17	-36.08
lotus_corniculatus	-73.7205	-42.3001
lotus_corniculatus	-73.633	-43.1
lotus_corniculatus	-73.5479	-43.0001
lotus_corniculatus	-73.2	-39.8
lotus_corniculatus	-73.5037	-41.5
lotus_corniculatus	-72.33	-39.63
lotus_corniculatus	-73.4838	-40.9
lotus_corniculatus	-72.9	-41.38
lotus_corniculatus	-73.6777	-42.5001
lotus_corniculatus	-73.8838	-42.8
lotus_corniculatus	-73.7701	-42.2001
lotus_corniculatus	-73.933	-42.7
lotus_corniculatus	-73.4588	-42.2001
lotus_corniculatus	-73.4689	-41.3
lotus_corniculatus	-71.67	-35.73
lotus_corniculatus	-73.5006	-42.0001
lotus_corniculatus	-71.23	-36.23
lotus_corniculatus	-72.77	-39.87
lotus_corniculatus	-72.93	-42.77
lotus_corniculatus	-73.6954	-42.7
lotus_corniculatus	-71.38	-36.02
lotus_corniculatus	-73.4878	-41.4
lotus_corniculatus	-73.4234	-42.3001
lotus_corniculatus	-73.7624	-42.1
lotus_corniculatus	-73.17	-40.55
lotus_corniculatus	-73.1068	-41.5001
lotus_corniculatus	-70.83	-33.47
lotus_corniculatus	-73.7967	-42.4
lotus_corniculatus	-73.6705	-43
lotus_corniculatus	-73.5923	-41.6
lotus_corniculatus	-73.6886	-42.4
lotus_corniculatus	-73.1543	-41.7001
lotus_corniculatus	-73.5241	-42.8001
lotus_corniculatus	-73.015	-40.7
lotus_corniculatus	-73.7032	-42.9
lotus_corniculatus	-73.0658	-41.4
lotus_corniculatus	-73.8803	-42
lotus_corniculatus	-73.3504	-38.7
lotus_corniculatus	-73.5433	-43.1001
lotus_corniculatus	-73.803	-42.5
lotus_corniculatus	-73.8732	-42.6
lotus_corniculatus	-72.5	-40.7
lotus_corniculatus	-73.57	-37.52
lotus_corniculatus	-73.4288	-40.2
lotus_corniculatus	-71.73	-38.7
lotus_corniculatus	-73.8	-42.58
lotus_corniculatus	-73.4277	-41.7
lotus_corniculatus	-72.72	-37.27
lotus_corniculatus	-71.17	-35.83
lotus_corniculatus	-72.22	-37.6
lotus_corniculatus	-73.068	-40.5001
lotus_corniculatus	-71.33	-36.3
lotus_corniculatus	-73.5139	-40.6
lotus_corniculatus	-73.1056	-41.6001
lotus_corniculatus	-71.18	-35.72
lotus_corniculatus	-72.53	-41.2
lotus_corniculatus	-73.0346	-39.6001
lotus_corniculatus	-73.8174	-41.9001
lotus_corniculatus	-73.481	-42.1
lotus_corniculatus	-72.17	-39.28
ulex_europaeus	-73.63	-37.7
ulex_europaeus	-73.1378	-37
ulex_europaeus	-73.207	-37.2
ulex_europaeus	-73.1068	-41.5001
ulex_europaeus	-73.4894	-41.2001
ulex_europaeus	-73.8174	-41.9001
ulex_europaeus	-72.3515	-38.1001
ulex_europaeus	-73.244	-38.8
ulex_europaeus	-72.3902	-37.9001
ulex_europaeus	-73.6886	-42.4
ulex_europaeus	-73.58	-41.85
ulex_europaeus	-73.8	-42.38
ulex_europaeus	-73.5694	-40.1
ulex_europaeus	-72.8129	-36.3
ulex_europaeus	-73.0551	-41.2
ulex_europaeus	-73.1758	-39.3
ulex_europaeus	-73.48	-38.32
ulex_europaeus	-73.8838	-42.8
ulex_europaeus	-73.481	-42.1
ulex_europaeus	-73.0133	-41.3001
ulex_europaeus	-73.1058	-39.7
ulex_europaeus	-73.1056	-41.6001
ulex_europaeus	-73.1673	-39.2
ulex_europaeus	-73.2023	-39.4001
ulex_europaeus	-72.4493	-38.6
ulex_europaeus	-73.3906	-37.7
ulex_europaeus	-72.6527	-39.1
ulex_europaeus	-72.6238	-38.8
ulex_europaeus	-72.22	-38.67
ulex_europaeus	-72.6716	-39.2
ulex_europaeus	-73.77	-42.48
ulex_europaeus	-73.4063	-37.6
ulex_europaeus	-73.4986	-38.4
ulex_europaeus	-73.48	-42.83
ulex_europaeus	-73.7032	-42.9
ulex_europaeus	-73.6705	-43
ulex_europaeus	-73.4117	-41
ulex_europaeus	-71.38	-35.6
ulex_europaeus	-72.77	-39.87
ulex_europaeus	-72.6797	-39.0001
ulex_europaeus	-72.8092	-36.2
ulex_europaeus	-72.6689	-39.4
ulex_europaeus	-72.58	-38.72
ulex_europaeus	-73.933	-42.7
ulex_europaeus	-73.4689	-41.3
ulex_europaeus	-72.97	-39.52
ulex_europaeus	-73.3504	-38.7
ulex_europaeus	-71.55	-36.23
ulex_europaeus	-72.8766	-40.9
ulex_europaeus	-72.371	-38.3
ulex_europaeus	-73.45	-37.67
ulex_europaeus	-73.8803	-42
ulex_europaeus	-72.4479	-38.5
ulex_europaeus	-72.13	-38.65
ulex_europaeus	-71.7975	-36.1
ulex_europaeus	-73.52	-41.67
ulex_europaeus	-73.23	-39.83
ulex_europaeus	-73.4037	-37.5
ulex_europaeus	-73.1543	-41.7001
ulex_europaeus	-73.4135	-41.1001
ulex_europaeus	-71.25	-33
ulex_europaeus	-73.6475	-40
ulex_europaeus	-72.83	-36.92
ulex_europaeus	-73.4234	-42.3001
ulex_europaeus	-73.3442	-37.4
ulex_europaeus	-73.4684	-38.5
ulex_europaeus	-73.1849	-39.1001
ulex_europaeus	-73.3928	-38
ulex_europaeus	-73.254	-38.9
ulex_europaeus	-73.4878	-41.4
ulex_europaeus	-72.43	-37.95
ulex_europaeus	-73.5923	-41.6
ulex_europaeus	-73.38	-38.4
ulex_europaeus	-73.4352	-38.2
ulex_europaeus	-73.8732	-42.6
ulex_europaeus	-73.4588	-42.2001
ulex_europaeus	-73.7205	-42.3001
ulex_europaeus	-72.5071	-38.7
ulex_europaeus	-72.7567	-36.4001
ulex_europaeus	-73.52	-37.3
ulex_europaeus	-72.3329	-38.2
ulex_europaeus	-72.3916	-38.4001
ulex_europaeus	-72.48	-39.02
ulex_europaeus	-72.6214	-38.9
ulex_europaeus	-72.38	-37.13
ulex_europaeus	-72.53	-41.2
ulex_europaeus	-73.6777	-42.5001
ulex_europaeus	-73.5037	-41.5
ulex_europaeus	-73.5006	-42.0001
ulex_europaeus	-72.55	-37
ulex_europaeus	-72.83	-36.82
ulex_europaeus	-73.62	-37.35
ulex_europaeus	-73.0658	-41.4
ulex_europaeus	-73.2934	-39.8001
ulex_europaeus	-72.95	-41.28
ulex_europaeus	-73.4606	-38.6
ulex_europaeus	-73.804	-42.6
ulex_europaeus	-73.2489	-39.0001
ulex_europaeus	-72.6581	-39.3
ulex_europaeus	-72.32	-38.68
vicia villosa	-72.47	-37.78
vicia villosa	-72.23	-37.7
vicia villosa	-73.05	-36.82
vicia villosa	-71.77	-36.02
vicia villosa	-71.32	-35.25
vicia villosa	-71.07	-35.23
vicia villosa	-71.65	-34.4
vicia villosa	-70.63	-33.42
vicia villosa	-70.68	-33.03
vicia villosa	-71.4993	-32.9
vicia villosa	-71.6642	-35.5
vicia villosa	-71.6845	-35.7
vicia villosa	-72.3395	-36.9
acacia_dealbata_cl	-71.4108	-37.3996
acacia_dealbata_cl	-71.5197	-36.9204
acacia_dealbata_cl	-73.4288	-40.2
acacia_dealbata_cl	-73.5694	-40.1
acacia_dealbata_cl	-72.4013	-43.972
acacia_dealbata_cl	-71.0998	-32.3999
acacia_dealbata_cl	-71.3	-36.3
acacia_dealbata_cl	-73.8838	-42.8
acacia_dealbata_cl	-73.4838	-40.9
acacia_dealbata_cl	-70.9051	-35.8006
acacia_dealbata_cl	-71.1062	-35.7092
acacia_dealbata_cl	-70.7851	-34.2
acacia_dealbata_cl	-70.7791	-34.1001
acacia_dealbata_cl	-73.0122	-37.3521
acacia_dealbata_cl	-71.8368	-38.4479
acacia_dealbata_cl	-73.5041	-40.7001
acacia_dealbata_cl	-71.0227	-35.7256
acacia_dealbata_cl	-71.7675	-39.3127
acacia_dealbata_cl	-70.7446	-35.0106
acacia_dealbata_cl	-73.4151	-40.8001
acacia_dealbata_cl	-73.782	-42.4028
acacia_dealbata_cl	-72.3888	-39.7001
acacia_dealbata_cl	-72.3794	-39.6
acacia_dealbata_cl	-73.6777	-42.5001
acacia_dealbata_cl	-73.3636	-40.9569
acacia_dealbata_cl	-72.3123	-39.5333
acacia_dealbata_cl	-72.1211	-38.1069
acacia_dealbata_cl	-72.1371	-38.298
acacia_dealbata_cl	-70.702	-34
acacia_dealbata_cl	-73.4689	-41.3
acacia_dealbata_cl	-72.57	-35.97
acacia_dealbata_cl	-73.3346	-41.333
acacia_dealbata_cl	-73.4117	-41
acacia_dealbata_cl	-73.804	-42.6
acacia_dealbata_cl	-71.2045	-35.7172
acacia_dealbata_cl	-72.0582	-38.4775
acacia_dealbata_cl	-72.2033	-38.2842
acacia_dealbata_cl	-71.9303	-38.4544
acacia_dealbata_cl	-71.3722	-32.4
acacia_dealbata_cl	-72.2193	-39.3431
acacia_dealbata_cl	-71.7628	-36.8034
acacia_dealbata_cl	-70.8424	-34.9994
acacia_dealbata_cl	-72.6581	-39.3
acacia_dealbata_cl	-73.068	-40.5001
acacia_dealbata_cl	-73.8803	-42
acacia_dealbata_cl	-73.1068	-41.5001
acacia_dealbata_cl	-72.1371	-38.7288
acacia_dealbata_cl	-72.9907	-40.6001
acacia_dealbata_cl	-73.0551	-41.2
acacia_dealbata_cl	-73.5139	-40.6
acacia_dealbata_cl	-70.7343	-33.9
acacia_dealbata_cl	-70.7737	-33.8001
acacia_dealbata_cl	-73.015	-40.7
acacia_dealbata_cl	-73.0186	-40.4001
acacia_dealbata_cl	-73.0025	-41.0537
acacia_dealbata_cl	-73.1543	-41.7001
acacia_dealbata_cl	-73.0133	-41.3001
acacia_dealbata_cl	-72.4243	-39.5085
acacia_dealbata_cl	-72.4362	-35.4
acacia_dealbata_cl	-72.45	-35.58
acacia_dealbata_cl	-72.0709	-35.4872
acacia_dealbata_cl	-70.804	-33.4
acacia_dealbata_cl	-73.1056	-41.6001
acacia_dealbata_cl	-73.5433	-43.1001
acacia_dealbata_cl	-72.3515	-38.1001
acacia_dealbata_cl	-72.9612	-40.3
acacia_dealbata_cl	-70.7347	-32.7
acacia_dealbata_cl	-70.73	-33.3
acacia_dealbata_cl	-70.7182	-32.6
acacia_dealbata_cl	-72.3329	-38.2
acacia_dealbata_cl	-73.396	-40.5
acacia_dealbata_cl	-73.4352	-40.4
acacia_dealbata_cl	-72.371	-38.3
acacia_dealbata_cl	-72.7091	-40.0362
acacia_dealbata_cl	-72.3916	-38.4001
acacia_dealbata_cl	-73.4986	-38.4
acacia_dealbata_cl	-72.8645	-39.4669
acacia_dealbata_cl	-72.6098	-39.5
acacia_dealbata_cl	-73.6886	-42.4
acacia_dealbata_cl	-70.52	-33.5
acacia_dealbata_cl	-70.8245	-34.3
acacia_dealbata_cl	-72.8766	-40.9
acacia_dealbata_cl	-73.5037	-41.5
acacia_dealbata_cl	-72.7634	-36.9284
acacia_dealbata_cl	-73.4503	-40.3
acacia_dealbata_cl	-73.481	-42.1
acacia_dealbata_cl	-73.4277	-41.7
acacia_dealbata_cl	-72.0895	-35.5571
acacia_dealbata_cl	-73.6872	-41.9202
acacia_dealbata_cl	-72.2519	-38.7525
acacia_dealbata_cl	-72.7578	-40.9017
acacia_dealbata_cl	-72.43	-38.53
acacia_dealbata_cl	-72.5071	-38.7
acacia_dealbata_cl	-72.4137	-37.9768
acacia_dealbata_cl	-71.5478	-33.1001
acacia_dealbata_cl	-70.6752	-32.9
acacia_dealbata_cl	-73.4234	-42.3001
acacia_dealbata_cl	-72.6716	-39.2
acacia_dealbata_cl	-71.4901	-33.2
acacia_dealbata_cl	-72.7922	-39.9
acacia_dealbata_cl	-70.7006	-32.7999
acacia_dealbata_cl	-73.4684	-38.5
acacia_dealbata_cl	-72.7824	-40.5475
acacia_dealbata_cl	-71.2839	-35.4247
acacia_dealbata_cl	-72.3735	-35.3
acacia_dealbata_cl	-70.8553	-33.7
acacia_dealbata_cl	-72.8241	-40
acacia_dealbata_cl	-72.4493	-38.6
acacia_dealbata_cl	-72.905	-40.2
acacia_dealbata_cl	-71.9164	-35.5887
acacia_dealbata_cl	-70.63	-33.42
acacia_dealbata_cl	-72.6864	-36.6152
acacia_dealbata_cl	-70.8246	-33.5
acacia_dealbata_cl	-72.3362	-39.1433
acacia_dealbata_cl	-71.0031	-34.9409
acacia_dealbata_cl	-73.0347	-38.8596
acacia_dealbata_cl	-71.3235	-35.1001
acacia_dealbata_cl	-72.5183	-35.5
acacia_dealbata_cl	-73.2934	-39.8001
acacia_dealbata_cl	-72.3902	-37.9001
acacia_dealbata_cl	-72.8164	-36.7726
acacia_dealbata_cl	-72.2126	-37.8564
acacia_dealbata_cl	-72.3041	-38.581
acacia_dealbata_cl	-72.7597	-39.4624
acacia_dealbata_cl	-72.6238	-38.8
acacia_dealbata_cl	-71.2371	-35
acacia_dealbata_cl	-72.8702	-36.8181
acacia_dealbata_cl	-72.9477	-36.6
acacia_dealbata_cl	-71.4026	-35.2
acacia_dealbata_cl	-73.5923	-41.6
acacia_dealbata_cl	-72.7171	-39.8
acacia_dealbata_cl	-71.1584	-34.9001
acacia_dealbata_cl	-72.2787	-35.2
acacia_dealbata_cl	-70.7858	-33.6
acacia_dealbata_cl	-73.0955	-36.6437
acacia_dealbata_cl	-72.6623	-39.3826
acacia_dealbata_cl	-71.2337	-34.3734
acacia_dealbata_cl	-71.0787	-34.8813
acacia_dealbata_cl	-71.4499	-35.5646
acacia_dealbata_cl	-71.9039	-36.6983
acacia_dealbata_cl	-72.3217	-37.8
acacia_dealbata_cl	-71.4993	-32.9
acacia_dealbata_cl	-71.475	-32.8
acacia_dealbata_cl	-72.3893	-38.6701
acacia_dealbata_cl	-71.4054	-32.7
acacia_dealbata_cl	-71.277	-34.9032
acacia_dealbata_cl	-72.7567	-36.4001
acacia_dealbata_cl	-73.244	-38.8
acacia_dealbata_cl	-71.2357	-34.7677
acacia_dealbata_cl	-71.6642	-35.5
acacia_dealbata_cl	-71.1883	-34.8367
acacia_dealbata_cl	-72.1887	-35.1001
acacia_dealbata_cl	-71.7063	-35.6
acacia_dealbata_cl	-71.45	-32.53
acacia_dealbata_cl	-72.906	-36.5
acacia_dealbata_cl	-73.4606	-38.6
acacia_dealbata_cl	-71.5146	-35.3
acacia_dealbata_cl	-70.8716	-34.4
acacia_dealbata_cl	-72.0068	-37.005
acacia_dealbata_cl	-71.7358	-34.2
acacia_dealbata_cl	-71.4085	-34.2972
acacia_dealbata_cl	-72.6214	-38.9
acacia_dealbata_cl	-72.2	-35.9667
acacia_dealbata_cl	-71.4972	-34.2958
acacia_dealbata_cl	-71.6211	-35.4001
acacia_dealbata_cl	-71.6845	-35.7
acacia_dealbata_cl	-71.6108	-33.8
acacia_dealbata_cl	-71.5097	-33
acacia_dealbata_cl	-72.5374	-35.7
acacia_dealbata_cl	-71.9239	-36.3639
acacia_dealbata_cl	-72.0434	-36.4222
acacia_dealbata_cl	-71.4159	-33.3
acacia_dealbata_cl	-72.3114	-36.3593
acacia_dealbata_cl	-73.1474	-38.9823
acacia_dealbata_cl	-73.2261	-39.7414
acacia_dealbata_cl	-71.6557	-35.8
acacia_dealbata_cl	-71.6337	-35.8677
acacia_dealbata_cl	-73.1058	-39.7
acacia_dealbata_cl	-72.5641	-35.8
acacia_dealbata_cl	-71.7993	-36.2001
acacia_dealbata_cl	-71.7975	-36.1
acacia_dealbata_cl	-72.5892	-35.6
acacia_dealbata_cl	-71.7094	-33.9
acacia_dealbata_cl	-71.0496	-34.8
acacia_dealbata_cl	-72.2275	-36.4981
acacia_dealbata_cl	-73.0346	-39.6001
acacia_dealbata_cl	-71.4968	-33.4
acacia_dealbata_cl	-73.6475	-40
acacia_dealbata_cl	-73.2023	-39.4001
acacia_dealbata_cl	-73.23	-39.83
acacia_dealbata_cl	-71.7194	-36.0001
acacia_dealbata_cl	-71.7314	-35.9315
acacia_dealbata_cl	-71.57	-33.03
acacia_dealbata_cl	-72.7714	-36.0001
acacia_dealbata_cl	-72.7056	-39.0741
acacia_dealbata_cl	-71.0221	-34.7001
acacia_dealbata_cl	-72.8092	-36.2
acacia_dealbata_cl	-71.1007	-34.4234
acacia_dealbata_cl	-72.81	-36.1002
acacia_dealbata_cl	-72.6797	-39.0001
acacia_dealbata_cl	-73.0361	-36.7549
acacia_dealbata_cl	-72.1771	-35
acacia_dealbata_cl	-72.0166	-34.6
acacia_dealbata_cl	-73.0086	-39.5
acacia_dealbata_cl	-73.03	-36.83
acacia_dealbata_cl	-70.9777	-34.6
acacia_dealbata_cl	-72.1379	-36.6
acacia_dealbata_cl	-71.6261	-34.2741
acacia_dealbata_cl	-72.3824	-37.1
acacia_dealbata_cl	-71.7304	-34.2783
acacia_dealbata_cl	-72.2558	-37.7
acacia_dealbata_cl	-72.4255	-37.1752
acacia_dealbata_cl	-71.7168	-34
acacia_dealbata_cl	-71.739	-34.1
acacia_dealbata_cl	-72.9887	-39.0266
acacia_dealbata_cl	-72.364	-37.4
acacia_dealbata_cl	-72.3395	-36.9
acacia_dealbata_cl	-73.3819	-38.689
acacia_dealbata_cl	-72.3261	-36.8
acacia_dealbata_cl	-72.2807	-37.6
acacia_dealbata_cl	-72.5987	-37.1859
acacia_dealbata_cl	-71.5977	-33.6001
acacia_dealbata_cl	-72.3251	-37.5218
acacia_dealbata_cl	-71.613	-34.3434
acacia_dealbata_cl	-72.2634	-36.7
acacia_dealbata_cl	-72.7675	-37.4547
acacia_dealbata_cl	-71.5872	-33.7
acacia_dealbata_cl	-73.1623	-36.8026
acacia_dealbata_cl	-71.0272	-34.4337
acacia_dealbata_cl	-73.1437	-36.9
acacia_dealbata_cl	-71.2963	-34.6558
acacia_dealbata_cl	-73.4889	-38.3
acacia_dealbata_cl	-71.7387	-34.3693
acacia_dealbata_cl	-71.5375	-34.455
acacia_dealbata_cl	-72.4838	-37.4987
acacia_dealbata_cl	-70.9181	-34.5
acacia_dealbata_cl	-72.5736	-36.6237
acacia_dealbata_cl	-72.4518	-36.6575
acacia_dealbata_cl	-71.455	-34.4934
acacia_dealbata_cl	-72.0783	-34.8
acacia_dealbata_cl	-71.3968	-34.5475
acacia_dealbata_cl	-73.3602	-37.6914
acacia_dealbata_cl	-72.0094	-34.5
acacia_dealbata_cl	-73.1494	-37.1
acacia_dealbata_cl	-72.6395	-37.5186
acacia_dealbata_cl	-73.2489	-39.0001
acacia_dealbata_cl	-73.254	-38.9
acacia_dealbata_cl	-73.1758	-39.3
acacia_dealbata_cl	-73.1378	-37
acacia_dealbata_cl	-72.0231	-34.4
acacia_dealbata_cl	-73.1849	-39.1001
acacia_dealbata_cl	-73.45	-37.67
acacia_dealbata_cl	-73.1673	-39.2
acacia_dealbata_cl	-73.207	-37.2
acacia_dealbata_cl	-73.6623	-37.619
acacia_dealbata_cl	-73.3928	-38
acacia_dealbata_cl	-73.3901	-37.8
acacia_dealbata_cl	-73.2615	-37.3
acacia_dealbata_cl	-73.3966	-37.9001
acacia_melanoxilum	-73.0259	-36.8
acacia_melanoxilum	-72.8241	-40
acacia_melanoxilum	-71.7358	-34.2
acacia_melanoxilum	-72.4493	-38.6
acacia_melanoxilum	-73.4352	-38.2
acacia_melanoxilum	-73.4063	-37.6
acacia_melanoxilum	-73.244	-38.8
acacia_melanoxilum	-73.3504	-38.7
acacia_melanoxilum	-72.7922	-39.9
acacia_melanoxilum	-72.3824	-37.1
acacia_melanoxilum	-72.2807	-37.6
acacia_melanoxilum	-73.5923	-41.6
acacia_melanoxilum	-72.6689	-39.4
acacia_melanoxilum	-73.4277	-41.7
acacia_melanoxilum	-73.4037	-37.5
acacia_melanoxilum	-72.905	-40.2
acacia_melanoxilum	-72.9907	-40.6001
acacia_melanoxilum	-72.6716	-39.2
acacia_melanoxilum	-71.939	-36.4001
acacia_melanoxilum	-70.702	-34
acacia_melanoxilum	-73.2023	-39.4001
acacia_melanoxilum	-72.81	-36.1002
acacia_melanoxilum	-73.6954	-42.7
acacia_melanoxilum	-71.63	-33.03
acacia_melanoxilum	-71.7975	-36.1
acacia_melanoxilum	-71.7094	-33.9
acacia_melanoxilum	-73.068	-40.5001
acacia_melanoxilum	-73.1849	-39.1001
acacia_melanoxilum	-71.6557	-35.8
acacia_melanoxilum	-72.3395	-36.9
acacia_melanoxilum	-72.9369	-41
acacia_melanoxilum	-72.58	-39.92
acacia_melanoxilum	-73.4117	-41
acacia_melanoxilum	-72.05	-34.77
acacia_melanoxilum	-73.5041	-40.7001
acacia_melanoxilum	-72.5641	-35.8
acacia_melanoxilum	-71.1584	-34.9001
acacia_melanoxilum	-70.82	-33.23
acacia_melanoxilum	-73.0367	-41.1
acacia_melanoxilum	-73.1056	-41.6001
acacia_melanoxilum	-72.5374	-35.7
acacia_melanoxilum	-72.6797	-39.0001
acacia_melanoxilum	-70.7851	-34.2
acacia_melanoxilum	-73.1068	-41.5001
acacia_melanoxilum	-72.0166	-34.6
acacia_melanoxilum	-73.1378	-37
acacia_melanoxilum	-70.8245	-34.3
acacia_melanoxilum	-73.2615	-37.3
acacia_melanoxilum	-73.015	-40.7
acacia_melanoxilum	-72.32	-35.97
acacia_melanoxilum	-73.7701	-42.2001
acacia_melanoxilum	-72.8129	-36.3
acacia_melanoxilum	-73.0186	-40.4001
acacia_melanoxilum	-73.6777	-42.5001
acacia_melanoxilum	-73.1494	-37.1
acacia_melanoxilum	-72.58	-38.72
acacia_melanoxilum	-70.9181	-34.5
acacia_melanoxilum	-71.7168	-34
acacia_melanoxilum	-72.6098	-39.5
acacia_melanoxilum	-73.207	-37.2
acacia_melanoxilum	-73.5037	-41.5
acacia_melanoxilum	-71.6211	-35.4001
acacia_melanoxilum	-70.7791	-34.1001
acacia_melanoxilum	-72.3575	-37.3
acacia_melanoxilum	-72.7567	-36.4001
acacia_melanoxilum	-72.9477	-36.6
acacia_melanoxilum	-71.6845	-35.7
acacia_melanoxilum	-71.4054	-32.7
acacia_melanoxilum	-73.7624	-42.1
acacia_melanoxilum	-72.4362	-35.4
acacia_melanoxilum	-73.4838	-40.9
acacia_melanoxilum	-70.804	-33.4
acacia_melanoxilum	-70.8716	-34.4
acacia_melanoxilum	-73.7967	-42.4
acacia_melanoxilum	-73.5006	-42.0001
acacia_melanoxilum	-72.3616	-37
acacia_melanoxilum	-73.2489	-39.0001
acacia_melanoxilum	-70.7182	-32.6
acacia_melanoxilum	-72.4479	-38.5
acacia_melanoxilum	-72.3848	-37.5
acacia_melanoxilum	-72.0094	-34.5
acacia_melanoxilum	-70.7006	-32.7999
acacia_melanoxilum	-73.5694	-40.1
acacia_melanoxilum	-72.3888	-39.7001
acacia_melanoxilum	-71.475	-32.8
acacia_melanoxilum	-73.1437	-36.9
acacia_melanoxilum	-70.8246	-33.5
acacia_melanoxilum	-72.7714	-36.0001
acacia_melanoxilum	-73.6886	-42.4
acacia_melanoxilum	-73.3901	-37.8
acacia_melanoxilum	-71.0221	-34.7001
acacia_melanoxilum	-71.4159	-33.3
acacia_melanoxilum	-73.254	-38.9
acacia_melanoxilum	-73.3928	-38
acacia_melanoxilum	-73.0133	-41.3001
acacia_melanoxilum	-73.8732	-42.6
acacia_melanoxilum	-71.3	-36.3
acacia_melanoxilum	-73.43	-39.88
acacia_melanoxilum	-73.8803	-42
acacia_melanoxilum	-72.6214	-38.9
acacia_melanoxilum	-73.2934	-39.8001
acacia_melanoxilum	-73.4606	-38.6
acacia_melanoxilum	-71.6642	-35.5
acacia_melanoxilum	-72.6527	-39.1
acacia_melanoxilum	-73.4352	-40.4
acacia_melanoxilum	-73.4503	-40.3
acacia_melanoxilum	-72.364	-37.4
acacia_melanoxilum	-72.3261	-36.8
acacia_melanoxilum	-71.5146	-35.3
acacia_melanoxilum	-72.9612	-40.3
acacia_melanoxilum	-70.52	-33.5
acacia_melanoxilum	-73.4234	-42.3001
acacia_melanoxilum	-70.63	-33.42
acacia_melanoxilum	-73.3906	-37.7
acacia_melanoxilum	-72.5892	-35.6
acacia_melanoxilum	-72.906	-36.5
acacia_melanoxilum	-72.0231	-34.4
acacia_melanoxilum	-73.3887	-38.1
acacia_melanoxilum	-72.6238	-38.8
acacia_melanoxilum	-72.7171	-39.8
acacia_melanoxilum	-72.8766	-40.9
acacia_melanoxilum	-73.5139	-40.6
acacia_melanoxilum	-70.7858	-33.6
acacia_melanoxilum	-73.1758	-39.3
acacia_melanoxilum	-70.6613	-33.2
acacia_melanoxilum	-71.7993	-36.2001
acacia_melanoxilum	-71.0496	-34.8
acacia_melanoxilum	-72.1379	-36.6
acacia_melanoxilum	-73.0346	-39.6001
acacia_melanoxilum	-73.3966	-37.9001
acacia_melanoxilum	-72.8092	-36.2
acacia_melanoxilum	-70.9777	-34.6
acacia_melanoxilum	-71.6484	-35.9
acacia_melanoxilum	-73.1543	-41.7001
acacia_melanoxilum	-73.4288	-40.2
acacia_melanoxilum	-73.3442	-37.4
acacia_melanoxilum	-72.8764	-40.1001
acacia_melanoxilum	-73.1058	-39.7
acacia_melanoxilum	-73.4151	-40.8001
acacia_melanoxilum	-73.396	-40.5
acacia_melanoxilum	-73.4986	-38.4
acacia_melanoxilum	-71.7063	-35.6
acacia_melanoxilum	-73.6475	-40
acacia_melanoxilum	-72.2634	-36.7
acacia_melanoxilum	-73.0658	-41.4
acacia_melanoxilum	-71.3235	-35.1001
acacia_melanoxilum	-72.3898	-37.2
acacia_melanoxilum	-73.0551	-41.2
cytisus_striatus	-73.38	-38.05
cytisus_striatus	-72.3898	-37.2
cytisus_striatus	-72.52	-35.85
cytisus_striatus	-72.6716	-39.2
cytisus_striatus	-72.7922	-39.9
cytisus_striatus	-73.4889	-38.3
cytisus_striatus	-72.3575	-37.3
cytisus_striatus	-73.1437	-36.9
cytisus_striatus	-73.4288	-40.2
cytisus_striatus	-73.254	-38.9
cytisus_striatus	-72.3848	-37.5
cytisus_striatus	-73.0551	-41.2
cytisus_striatus	-72.53	-35.72
cytisus_striatus	-73.4986	-38.4
cytisus_striatus	-73.52	-37.8
cytisus_striatus	-72.3395	-36.9
cytisus_striatus	-73.3901	-37.8
cytisus_striatus	-73.3906	-37.7
cytisus_striatus	-72.6797	-39.0001
cytisus_striatus	-72.5641	-35.8
cytisus_striatus	-72.1379	-36.6
cytisus_striatus	-73.1494	-37.1
cytisus_striatus	-72.3616	-37
cytisus_striatus	-72.53	-35.92
cytisus_striatus	-73.4689	-41.3
cytisus_striatus	-72.0094	-34.5
cytisus_striatus	-73.068	-40.5001
cytisus_striatus	-71.18	-35.72
cytisus_striatus	-71.43	-37.38
cytisus_striatus	-72.3329	-38.2
cytisus_striatus	-73.4037	-37.5
cytisus_striatus	-72.9612	-40.3
cytisus_striatus	-73.4606	-38.6
cytisus_striatus	-72.905	-40.2
cytisus_striatus	-73.0133	-41.3001
cytisus_striatus	-73.1378	-37
cytisus_striatus	-72.42	-36.75
cytisus_striatus	-73.207	-37.2
cytisus_striatus	-72.45	-36.15
cytisus_striatus	-71.4901	-33.2
cytisus_striatus	-72.364	-37.4
cytisus_striatus	-73.4063	-37.6
cytisus_striatus	-72.3888	-39.7001
cytisus_striatus	-73.3442	-37.4
cytisus_striatus	-73.0658	-41.4
cytisus_striatus	-72.1887	-35.1001
cytisus_striatus	-73.4684	-38.5
cytisus_striatus	-72.7171	-39.8
cytisus_striatus	-72.2807	-37.6
cytisus_striatus	-72.05	-34.77
cytisus_striatus	-72.9487	-40.8
cytisus_striatus	-72.4479	-38.5
cytisus_striatus	-71.5478	-33.1001
cytisus_striatus	-73.0367	-41.1
cytisus_striatus	-73.4352	-38.2
cytisus_striatus	-73.015	-40.7
cytisus_striatus	-72.3217	-37.8
cytisus_striatus	-72.2558	-37.7
cytisus_striatus	-73.2615	-37.3
cytisus_striatus	-73.4878	-41.4
cytisus_striatus	-72.4362	-35.4
cytisus_striatus	-72.5892	-35.6
teline_monspessulana	-73.27	-39.78
teline_monspessulana	-73.4117	-41
teline_monspessulana	-72.3329	-38.2
teline_monspessulana	-72.2558	-37.7
teline_monspessulana	-73.3966	-37.9001
teline_monspessulana	-73.4063	-37.6
teline_monspessulana	-73.1494	-37.1
teline_monspessulana	-72.5892	-35.6
teline_monspessulana	-72.8092	-36.2
teline_monspessulana	-72.5641	-35.8
teline_monspessulana	-73.03	-36.83
teline_monspessulana	-73.4986	-38.4
teline_monspessulana	-73.32	-39.85
teline_monspessulana	-72.8241	-40
teline_monspessulana	-72.83	-36.92
teline_monspessulana	-71.65	-33.07
teline_monspessulana	-72.5	-36.73
teline_monspessulana	-72.6689	-39.4
teline_monspessulana	-72.7567	-36.4001
teline_monspessulana	-73.4838	-40.9
teline_monspessulana	-72.3575	-37.3
teline_monspessulana	-72.7922	-39.9
teline_monspessulana	-72.68	-35.97
teline_monspessulana	-72.48	-35.83
teline_monspessulana	-72.6797	-39.0001
teline_monspessulana	-72.5183	-35.5
teline_monspessulana	-71.7063	-35.6
teline_monspessulana	-72.3515	-38.1001
teline_monspessulana	-71.7194	-36.0001
teline_monspessulana	-72.3848	-37.5
teline_monspessulana	-72.0783	-34.8
teline_monspessulana	-73.4151	-40.8001
teline_monspessulana	-73.5041	-40.7001
teline_monspessulana	-72.7	-37.8
teline_monspessulana	-73.18	-39.78
teline_monspessulana	-72.3888	-39.7001
teline_monspessulana	-73.4889	-38.3
teline_monspessulana	-73.3901	-37.8
teline_monspessulana	-72.9477	-36.6
teline_monspessulana	-73.27	-37.53
teline_monspessulana	-73.3887	-38.1
teline_monspessulana	-72.2634	-36.7
teline_monspessulana	-73.1058	-39.7
teline_monspessulana	-73.13	-36.77
teline_monspessulana	-73.2615	-37.3
teline_monspessulana	-71.6845	-35.7
teline_monspessulana	-72.12	-38.95
teline_monspessulana	-73.207	-37.2
teline_monspessulana	-73.02	-38.72
teline_monspessulana	-71.3	-33.15
teline_monspessulana	-73.6475	-40
teline_monspessulana	-72.98	-40.72
teline_monspessulana	-71.6642	-35.5
teline_monspessulana	-72.9612	-40.3
teline_monspessulana	-72.7171	-39.8
teline_monspessulana	-72.1887	-35.1001
teline_monspessulana	-72.1379	-36.6
teline_monspessulana	-71.7975	-36.1
teline_monspessulana	-71.52	-33.02
teline_monspessulana	-72.7714	-36.0001
teline_monspessulana	-72.58	-38.72
teline_monspessulana	-71.0496	-34.8
teline_monspessulana	-71.939	-36.4001
teline_monspessulana	-72.3794	-39.6
teline_monspessulana	-73.396	-40.5
teline_monspessulana	-72.4	-35.83
teline_monspessulana	-72.4362	-35.4
teline_monspessulana	-73.18	-37.27
teline_monspessulana	-72.5374	-35.7
teline_monspessulana	-73.4352	-38.2
teline_monspessulana	-72.47	-37.78
teline_monspessulana	-72.35	-35.97
teline_monspessulana	-70.7791	-34.1001
teline_monspessulana	-72.83	-36.82
teline_monspessulana	-71.25	-32.98
teline_monspessulana	-73.3906	-37.7
teline_monspessulana	-73.23	-39.83
teline_monspessulana	-72.8764	-40.1001
teline_monspessulana	-71.43	-33.38
teline_monspessulana	-73.244	-38.8
teline_monspessulana	-72.8129	-36.3
teline_monspessulana	-72.2807	-37.6
teline_monspessulana	-73.13	-36.88
teline_monspessulana	-73.3928	-38
teline_monspessulana	-72.3395	-36.9
teline_monspessulana	-71.3	-36.3
teline_monspessulana	-72.2787	-35.2
teline_monspessulana	-73.4037	-37.5
teline_monspessulana	-73.3442	-37.4
teline_monspessulana	-73.5694	-40.1
teline_monspessulana	-73.13	-38.18
teline_monspessulana	-71.52	-32.92
teline_monspessulana	-72.3898	-37.2
teline_monspessulana	-72.364	-37.4
teline_monspessulana	-73.17	-39.05
teline_monspessulana	-72.6581	-39.3
teline_monspessulana	-72.81	-36.1002
teline_monspessulana	-73.2023	-39.4001
teline_monspessulana	-73.0346	-39.6001
teline_monspessulana	-72.4493	-38.6
teline_monspessulana	-72.3261	-36.8
teline_monspessulana	-72.7	-36.48
teline_monspessulana	-71.5478	-33.1001
teline_monspessulana	-73.27	-38.15
teline_monspessulana	-73.4135	-41.1001
teline_monspessulana	-73	-39.73
teline_monspessulana	-71.6557	-35.8
teline_monspessulana	-72.63	-37.85
teline_monspessulana	-73.4288	-40.2
teline_monspessulana	-72.906	-36.5
teline_monspessulana	-71.7993	-36.2001
teline_monspessulana	-72.6098	-39.5
teline_monspessulana	-73.1378	-37
teline_monspessulana	-71.67	-35.43
teline_monspessulana	-72.97	-39.52
teline_monspessulana	-73	-41.23
teline_monspessulana	-72.6214	-38.9
