# Supplementary material for: Invasive Stages within Alien Species and Hutchinson’s Duality: An Example Using Invasive Plants of the Family Fabaceae in Central Chile
Source: Plants (Basel). 2022 Apr 13;11(8):1063. doi: 10.3390/plants11081063 (PMC9029910; doi:10.3390/plants11081063)
Supplement: Supplementary file 1 [file plants-11-01063-s001.zip › plants-1621728-supplementary/Table S2.xlsx]

## Sheet: Table S2
Table S2. Total occurrence used in calibration of the global models for the six study species
specie	longitude	latitude
lotus_corniculatus	-2.94122	42.0189
lotus_corniculatus	10.7605	63.4995
lotus_corniculatus	10.2807	63.32
lotus_corniculatus	12.4916	58.3575
lotus_corniculatus	10.2541	59.9751
lotus_corniculatus	10.4083	59.5981
lotus_corniculatus	12.0669	58.2279
lotus_corniculatus	10.2327	63.1096
lotus_corniculatus	10.53	63.4308
lotus_corniculatus	14.3888	58.8541
lotus_corniculatus	10.8295	63.4384
lotus_corniculatus	12.4451	58.3099
lotus_corniculatus	10.4656	63.4515
lotus_corniculatus	10.6567	59.5867
lotus_corniculatus	10.7274	63.4356
lotus_corniculatus	13.775	57.0057
lotus_corniculatus	12.161	58.2964
lotus_corniculatus	10.3272	59.9766
lotus_corniculatus	12.4325	58.0793
lotus_corniculatus	12.0269	58.1638
lotus_corniculatus	10.6429	59.7278
lotus_corniculatus	-4.76128	42.8389
lotus_corniculatus	11.275	59.1654
lotus_corniculatus	12.3739	58.1595
lotus_corniculatus	12.2072	58.3795
lotus_corniculatus	11.3049	58.8805
lotus_corniculatus	10.4065	63.4141
lotus_corniculatus	12.1453	58.4075
lotus_corniculatus	10.478	59.5231
lotus_corniculatus	13.9403	55.7502
lotus_corniculatus	10.474	59.6972
lotus_corniculatus	10.5743	59.7281
lotus_corniculatus	12.174	57.2
lotus_corniculatus	12.4456	58.0122
lotus_corniculatus	12.367	58.4642
lotus_corniculatus	13.4087	57.7592
lotus_corniculatus	14.0009	55.8527
lotus_corniculatus	7.69039	61.2368
lotus_corniculatus	12.1998	58.2337
lotus_corniculatus	12.0157	57.434
lotus_corniculatus	12.3993	58.8477
lotus_corniculatus	10.5029	59.6394
lotus_corniculatus	10.7681	59.9513
lotus_corniculatus	12.3618	58.0738
lotus_corniculatus	10.6542	63.44
lotus_corniculatus	13.7866	56.8837
lotus_corniculatus	12.2444	58.2988
lotus_corniculatus	9.98209	59.6419
lotus_corniculatus	12.4539	58.1409
lotus_corniculatus	11.5086	58.1575
lotus_corniculatus	13.1662	57.9502
lotus_corniculatus	14.0068	55.7252
lotus_corniculatus	12.1058	58.3506
lotus_corniculatus	13.1278	58.0114
lotus_corniculatus	11.9842	57.6208
lotus_corniculatus	11.2134	59.23
lotus_corniculatus	10.6907	59.5329
lotus_corniculatus	11.1534	59.1489
lotus_corniculatus	10.8084	59.2637
lotus_corniculatus	10.8222	59.3287
lotus_corniculatus	12.2678	58.6601
lotus_corniculatus	10.9453	63.4404
lotus_corniculatus	14.023	57.0876
lotus_corniculatus	12.2377	57.1591
lotus_corniculatus	12.3277	58.4134
lotus_corniculatus	12.2085	58.1648
lotus_corniculatus	12.5169	58.0473
lotus_corniculatus	12.1374	57.2726
lotus_corniculatus	12.2359	58.0946
lotus_corniculatus	12.3521	58.7979
lotus_corniculatus	11.7148	57.8697
lotus_corniculatus	14.782	58.9745
lotus_corniculatus	7.31876	61.2966
lotus_corniculatus	10.3233	59.6888
lotus_corniculatus	10.814	63.544
lotus_corniculatus	12.6516	56.751
lotus_corniculatus	12.3518	57.9315
lotus_corniculatus	13.3921	57.6807
lotus_corniculatus	10.9193	59.2894
lotus_corniculatus	12.3461	58.0087
lotus_corniculatus	11.4225	58.155
lotus_corniculatus	13.7397	56.9315
lotus_corniculatus	11.6478	58.0596
lotus_corniculatus	11.5093	58.0714
lotus_corniculatus	12.2824	58.2209
lotus_corniculatus	11.6813	58.2427
lotus_corniculatus	12.2978	58.1385
lotus_corniculatus	11.1975	59.0991
lotus_corniculatus	12.5473	57.8433
lotus_corniculatus	11.0374	59.1241
lotus_corniculatus	12.2248	57.6297
lotus_corniculatus	14.0653	55.6263
lotus_corniculatus	6.94403	60.5501
lotus_corniculatus	12.0563	58.4086
lotus_corniculatus	11.7225	58.1284
lotus_corniculatus	11.5265	59.1499
lotus_corniculatus	14.3539	57.3155
lotus_corniculatus	12.3507	56.9313
lotus_corniculatus	13.647	56.9425
lotus_corniculatus	12.4256	58.9166
lotus_corniculatus	11.0648	59.2024
lotus_corniculatus	13.8257	55.9371
lotus_corniculatus	13.5327	55.5556
lotus_corniculatus	9.50902	55.9866
lotus_corniculatus	13.6812	56.8761
lotus_corniculatus	14.4761	56.4309
lotus_corniculatus	11.8535	58.3176
lotus_corniculatus	12.6097	56.8188
lotus_corniculatus	12.4663	57.8322
lotus_corniculatus	11.4292	59.0644
lotus_corniculatus	11.5848	57.9229
lotus_corniculatus	12.7881	56.644
lotus_corniculatus	11.9935	58.3446
lotus_corniculatus	13.3469	57.7283
lotus_corniculatus	11.4497	58.2454
lotus_corniculatus	13.8074	56.0437
lotus_corniculatus	12.1421	58.1818
lotus_corniculatus	13.0047	58.0276
lotus_corniculatus	12.2102	57.4306
lotus_corniculatus	13.9586	56.4903
lotus_corniculatus	12.5328	58.2068
lotus_corniculatus	11.5658	58.124
lotus_corniculatus	12.4207	57.7564
lotus_corniculatus	12.9142	56.6035
lotus_corniculatus	13.1958	58.0307
lotus_corniculatus	11.5757	58.0376
lotus_corniculatus	9.53453	56.0709
lotus_corniculatus	11.704	58.4037
lotus_corniculatus	10.8606	59.391
lotus_corniculatus	11.2155	58.8488
lotus_corniculatus	12.2158	57.2494
lotus_corniculatus	9.45984	55.7692
lotus_corniculatus	13.3299	57.658
lotus_corniculatus	13.3542	57.918
lotus_corniculatus	12.1751	57.5478
lotus_corniculatus	11.65	58.5392
lotus_corniculatus	12.9434	58.0109
lotus_corniculatus	11.2098	59.3248
lotus_corniculatus	12.3201	57.0272
lotus_corniculatus	10.4905	59.7939
lotus_corniculatus	11.6894	58.4683
lotus_corniculatus	14.0271	56.4648
lotus_corniculatus	14.3381	57.2111
lotus_corniculatus	12.6656	58.1679
lotus_corniculatus	12.3337	58.6553
lotus_corniculatus	12.7151	56.6807
lotus_corniculatus	13.7553	55.9881
lotus_corniculatus	10.7692	59.5035
lotus_corniculatus	11.8222	58.1428
lotus_corniculatus	12.3049	58.4974
lotus_corniculatus	12.7741	56.4468
lotus_corniculatus	11.8129	58.4882
lotus_corniculatus	12.0573	57.3651
lotus_corniculatus	11.3156	58.3466
lotus_corniculatus	11.463	59.0076
lotus_corniculatus	11.3581	58.5845
lotus_corniculatus	11.3145	59.2562
lotus_corniculatus	11.418	58.6628
lotus_corniculatus	10.9362	63.6044
lotus_corniculatus	11.5281	58.8799
lotus_corniculatus	-3.31128	57.0037
lotus_corniculatus	10.9532	63.2146
lotus_corniculatus	12.1667	57.6858
lotus_corniculatus	14.3535	58.9112
lotus_corniculatus	11.6928	58.0131
lotus_corniculatus	10.9251	59.372
lotus_corniculatus	12.2796	57.4763
lotus_corniculatus	10.8883	59.2157
lotus_corniculatus	8.55769	62.6717
lotus_corniculatus	13.7011	56.8136
lotus_corniculatus	12.5878	58.1066
lotus_corniculatus	12.3043	57.5595
lotus_corniculatus	10.172	59.7463
lotus_corniculatus	11.6112	58.3435
lotus_corniculatus	13.9136	55.8082
lotus_corniculatus	11.1011	59.0471
lotus_corniculatus	11.1858	58.7286
lotus_corniculatus	13.1466	56.0375
lotus_corniculatus	12.3563	58.2363
lotus_corniculatus	14.0898	57.0697
lotus_corniculatus	10.7243	59.1854
lotus_corniculatus	11.1198	59.3465
lotus_corniculatus	10.9862	59.3205
lotus_corniculatus	10.8612	59.4577
lotus_corniculatus	13.6541	57.8714
lotus_corniculatus	10.7975	59.1921
lotus_corniculatus	12.9602	56.5429
lotus_corniculatus	10.2489	59.5667
lotus_corniculatus	12.2442	57.3579
lotus_corniculatus	12.4851	57.8941
lotus_corniculatus	11.4595	58.8968
lotus_corniculatus	10.2523	59.6895
lotus_corniculatus	13.9541	56.4202
lotus_corniculatus	13.2619	57.9584
lotus_corniculatus	12.5221	57.0844
lotus_corniculatus	9.34107	59.3186
lotus_corniculatus	9.51159	55.9069
lotus_corniculatus	12.1316	58.5997
lotus_corniculatus	12.2084	58.5709
lotus_corniculatus	12.5211	58.1121
lotus_corniculatus	10.7232	59.5954
lotus_corniculatus	11.433	59.1562
lotus_corniculatus	11.4396	58.7332
lotus_corniculatus	11.2178	58.3351
lotus_corniculatus	11.9479	58.5159
lotus_corniculatus	10.5551	59.5405
lotus_corniculatus	10.7611	59.3538
lotus_corniculatus	12.2921	58.3513
lotus_corniculatus	11.79	58.3306
lotus_corniculatus	10.2846	59.7488
lotus_corniculatus	13.4041	57.8786
lotus_corniculatus	9.43688	55.6923
lotus_corniculatus	13.4714	57.9068
lotus_corniculatus	12.5221	58.2856
lotus_corniculatus	13.8023	55.8649
lotus_corniculatus	13.5488	55.9934
lotus_corniculatus	13.3228	57.8114
lotus_corniculatus	12.074	58.5517
lotus_corniculatus	9.38099	56.1944
lotus_corniculatus	11.55	58.27
lotus_corniculatus	12.0996	57.822
lotus_corniculatus	7.49095	61.4497
lotus_corniculatus	11.8039	58.0102
lotus_corniculatus	13.4519	57.6369
lotus_corniculatus	11.7421	58.0647
lotus_corniculatus	14.1515	55.6536
lotus_corniculatus	13.8693	55.8659
lotus_corniculatus	9.33963	56.3683
lotus_corniculatus	11.9411	58.4252
lotus_corniculatus	9.40494	55.9905
lotus_corniculatus	11.8513	57.8034
lotus_corniculatus	11.2835	58.6505
lotus_corniculatus	14.1723	57.1426
lotus_corniculatus	10.7935	59.4397
lotus_corniculatus	12.6294	58.0205
lotus_corniculatus	10.4299	59.8134
lotus_corniculatus	14.0248	56.5492
lotus_corniculatus	9.34291	56.2943
lotus_corniculatus	12.5471	57.1653
lotus_corniculatus	12.1976	57.7511
lotus_corniculatus	10.689	59.3206
lotus_corniculatus	13.0532	57.9862
lotus_corniculatus	13.0314	56.2863
lotus_corniculatus	14.0359	57.1873
lotus_corniculatus	12.6908	58.0742
lotus_corniculatus	10.431	63.306
lotus_corniculatus	11.3597	59.1833
lotus_corniculatus	12.1938	57.8903
lotus_corniculatus	14.3971	56.4201
lotus_corniculatus	12.6178	57.8469
lotus_corniculatus	13.9313	56.8315
lotus_corniculatus	10.8006	59.7648
lotus_corniculatus	12.3206	58.9158
lotus_corniculatus	10.3857	59.4379
lotus_corniculatus	11.2652	58.5107
lotus_corniculatus	9.40074	55.635
lotus_corniculatus	9.25126	56.4444
lotus_corniculatus	10.6287	59.5067
lotus_corniculatus	12.1359	57.6051
lotus_corniculatus	12.2886	58.5774
lotus_corniculatus	11.1785	59.4406
lotus_corniculatus	9.31604	57.1524
lotus_corniculatus	12.9062	56.3744
lotus_corniculatus	13.7121	55.9074
lotus_corniculatus	9.42299	55.5551
lotus_corniculatus	13.5189	56.1196
lotus_corniculatus	13.7556	56.761
lotus_corniculatus	10.7307	59.2696
lotus_corniculatus	12.5093	57.7803
lotus_corniculatus	10.1959	59.6214
lotus_corniculatus	11.9162	58.3518
lotus_corniculatus	12.9141	57.933
lotus_corniculatus	12.359	57.5211
lotus_corniculatus	13.1729	57.882
lotus_corniculatus	12.0452	57.6002
lotus_corniculatus	12.3914	57.8167
lotus_corniculatus	12.2671	57.9166
lotus_corniculatus	13.8814	56.6355
lotus_corniculatus	13.8146	55.7649
lotus_corniculatus	11.3298	58.4808
lotus_corniculatus	9.24452	56.3806
lotus_corniculatus	12.9524	56.4276
lotus_corniculatus	12.3951	57.3675
lotus_corniculatus	12.2671	57.2925
lotus_corniculatus	12.3622	58.3505
lotus_corniculatus	34.1391	44.5795
lotus_corniculatus	11.0781	59.2876
lotus_corniculatus	12.6107	58.2671
lotus_corniculatus	11.0122	59.3786
lotus_corniculatus	10.8538	59.8465
lotus_corniculatus	12.4655	58.2347
lotus_corniculatus	12.0695	57.6728
lotus_corniculatus	11.1478	59.2722
lotus_corniculatus	11.5918	59.1161
lotus_corniculatus	13.5465	57.8506
lotus_corniculatus	14.0788	56.5068
lotus_corniculatus	13.8807	57.3976
lotus_corniculatus	11.5471	59.0694
lotus_corniculatus	9.79277	59.1878
lotus_corniculatus	11.2433	58.406
lotus_corniculatus	10.3415	59.3725
lotus_corniculatus	11.5412	58.3336
lotus_corniculatus	13.888	56.57
lotus_corniculatus	14.4306	56.5009
lotus_corniculatus	10.8514	59.5217
lotus_corniculatus	12.6108	57.1494
lotus_corniculatus	9.26229	57.102
lotus_corniculatus	13.0617	56.1246
lotus_corniculatus	10.4733	59.8668
lotus_corniculatus	10.1543	63.4333
lotus_corniculatus	10.4318	59.3272
lotus_corniculatus	13.848	57.0589
lotus_corniculatus	12.8575	57.9649
lotus_corniculatus	10.0751	63.3801
lotus_corniculatus	12.1544	58.095
lotus_corniculatus	12.8308	56.4068
lotus_corniculatus	9.2236	57.0326
lotus_corniculatus	8.52453	62.7371
lotus_corniculatus	13.7117	57.4295
lotus_corniculatus	11.5478	58.4646
lotus_corniculatus	13.653	55.963
lotus_corniculatus	10.7499	59.6813
lotus_corniculatus	9.87223	59.224
lotus_corniculatus	-3.34031	57.2613
lotus_corniculatus	14.3302	56.3888
lotus_corniculatus	12.5485	56.8584
lotus_corniculatus	13.8487	56.4324
lotus_corniculatus	11.0457	59.0058
lotus_corniculatus	13.5208	57.9526
lotus_corniculatus	12.3488	57.4525
lotus_corniculatus	9.52106	59.0409
lotus_corniculatus	-3.54395	57.2088
lotus_corniculatus	10.4623	59.2239
lotus_corniculatus	-3.4481	57.2619
lotus_corniculatus	13.2293	57.8473
lotus_corniculatus	-3.15188	57.1733
lotus_corniculatus	13.2249	57.7681
lotus_corniculatus	13.6396	57.4368
lotus_corniculatus	13.5999	56.8491
lotus_corniculatus	9.40307	55.905
lotus_corniculatus	8.70097	62.8218
lotus_corniculatus	14.5364	56.4957
lotus_corniculatus	13.8669	56.9802
lotus_corniculatus	13.875	56.3601
lotus_corniculatus	9.31442	56.1799
lotus_corniculatus	-0.61119	42.7289
lotus_corniculatus	12.5127	57.2799
lotus_corniculatus	10.5386	59.8442
lotus_corniculatus	9.33756	59.0782
lotus_corniculatus	12.9703	56.2519
lotus_corniculatus	9.25638	56.2715
lotus_corniculatus	12.0373	57.8815
lotus_corniculatus	12.8519	58.0331
lotus_corniculatus	14.5192	58.983
lotus_corniculatus	11.1468	58.8272
lotus_corniculatus	12.5101	57.9555
lotus_corniculatus	13.625	56.0918
lotus_corniculatus	13.7669	56.3548
lotus_corniculatus	13.5099	56.0547
lotus_corniculatus	11.7958	59.044
lotus_corniculatus	10.1363	63.2155
lotus_corniculatus	9.34932	55.5496
lotus_corniculatus	12.2426	58.0103
lotus_corniculatus	10.9248	59.1246
lotus_corniculatus	10.9973	59.0557
lotus_corniculatus	9.17897	56.4604
lotus_corniculatus	9.4221	59.1285
lotus_corniculatus	13.9509	57.012
lotus_corniculatus	12.3371	57.3122
lotus_corniculatus	9.39205	57.0716
lotus_corniculatus	9.497	59.1875
lotus_corniculatus	11.0109	59.2565
lotus_corniculatus	12.6199	57.2485
lotus_corniculatus	12.3058	57.2296
lotus_corniculatus	13.8628	55.9961
lotus_corniculatus	12.3376	57.8512
lotus_corniculatus	9.10323	56.4487
lotus_corniculatus	13.649	55.7124
lotus_corniculatus	9.35683	59.2536
lotus_corniculatus	-3.27062	57.3078
lotus_corniculatus	10.2462	59.234
lotus_corniculatus	9.39888	55.4925
lotus_corniculatus	12.9907	56.3476
lotus_corniculatus	14.3449	57.6706
lotus_corniculatus	13.5982	55.9135
lotus_corniculatus	12.2913	57.6774
lotus_corniculatus	12.1492	58.013
lotus_corniculatus	10.1701	59.4857
lotus_corniculatus	12.4566	57.4042
lotus_corniculatus	10.382	59.247
lotus_corniculatus	12.8526	56.6475
lotus_corniculatus	-3.54632	57.3505
lotus_corniculatus	13.8119	57.3934
lotus_corniculatus	9.15155	56.3765
lotus_corniculatus	11.9118	57.8485
lotus_corniculatus	13.4907	55.8648
lotus_corniculatus	-4.39127	42.9289
lotus_corniculatus	9.53205	56.2649
lotus_corniculatus	13.4553	56.1067
lotus_corniculatus	9.4054	56.119
lotus_corniculatus	13.6128	55.8257
lotus_corniculatus	13.6395	57.5253
lotus_corniculatus	12.1112	57.462
lotus_corniculatus	12.2648	57.7692
lotus_corniculatus	9.13409	57.1172
lotus_corniculatus	12.3777	57.5911
lotus_corniculatus	13.427	55.8878
lotus_corniculatus	10.5734	63.3408
lotus_corniculatus	14.0947	57.1609
lotus_corniculatus	13.9055	57.191
lotus_corniculatus	10.744	63.5942
lotus_corniculatus	13.6993	56.1138
lotus_corniculatus	13.5027	55.7976
lotus_corniculatus	13.6049	57.3765
lotus_corniculatus	13.8308	56.7746
lotus_corniculatus	12.1973	58.6523
lotus_corniculatus	10.9615	59.1959
lotus_corniculatus	13.8954	56.2769
lotus_corniculatus	11.0063	59.4431
lotus_corniculatus	9.46434	56.3199
lotus_corniculatus	-3.41042	57.3171
lotus_corniculatus	13.5873	57.5873
lotus_corniculatus	12.1821	57.8226
lotus_corniculatus	9.30092	56.9895
lotus_corniculatus	13.9162	55.6897
lotus_corniculatus	10.291	59.3036
lotus_corniculatus	13.125	56.2787
lotus_corniculatus	12.9884	57.9122
lotus_corniculatus	14.1897	57.2372
lotus_corniculatus	12.7829	57.9668
lotus_corniculatus	10.681	59.4538
lotus_corniculatus	13.9496	56.3244
lotus_corniculatus	13.5798	56.1503
lotus_corniculatus	-3.46357	57.4009
lotus_corniculatus	13.7681	57.6859
lotus_corniculatus	12.1023	57.7466
lotus_corniculatus	13.7763	56.4214
lotus_corniculatus	13.4629	57.8302
lotus_corniculatus	9.56874	63.7078
lotus_corniculatus	9.31512	55.9379
lotus_corniculatus	11.3897	59.2982
lotus_corniculatus	13.7832	55.7091
lotus_corniculatus	9.85227	59.1366
lotus_corniculatus	13.5324	55.9168
lotus_corniculatus	10.9329	59.0457
lotus_corniculatus	13.7606	57.8659
lotus_corniculatus	-2.96375	57.1893
lotus_corniculatus	9.67659	63.6981
lotus_corniculatus	13.4696	55.9497
lotus_corniculatus	12.4114	57.6762
lotus_corniculatus	13.0382	56.0428
lotus_corniculatus	13.6496	57.6059
lotus_corniculatus	9.55018	63.6457
lotus_corniculatus	-3.02629	57.3412
lotus_corniculatus	13.8282	56.2327
lotus_corniculatus	13.0776	57.8935
lotus_corniculatus	13.5811	56.9458
lotus_corniculatus	11.9853	58.5679
lotus_corniculatus	13.6631	56.342
lotus_corniculatus	-3.47122	41.1788
lotus_corniculatus	13.7511	55.8056
lotus_corniculatus	10.9257	59.5474
lotus_corniculatus	8.4154	62.7264
lotus_corniculatus	9.7232	59.1653
lotus_corniculatus	13.6788	57.7954
lotus_corniculatus	10.6131	59.8169
lotus_corniculatus	12.6209	59.0433
lotus_corniculatus	-3.00224	57.0829
lotus_corniculatus	11.8727	58.9863
lotus_corniculatus	9.30823	55.4987
lotus_corniculatus	-3.17591	57.0446
lotus_corniculatus	-3.05311	57.2478
lotus_corniculatus	-3.40272	56.7646
lotus_corniculatus	12.4757	59.0486
lotus_corniculatus	11.6264	58.9264
lotus_corniculatus	9.57515	59.2956
lotus_corniculatus	12.3794	57.2591
lotus_corniculatus	13.6199	57.9354
lotus_corniculatus	9.25496	55.8613
lotus_corniculatus	11.071	59.4293
lotus_corniculatus	10.2299	59.4384
lotus_corniculatus	11.9327	57.7816
lotus_corniculatus	11.0108	58.9078
lotus_corniculatus	13.3629	55.8902
lotus_corniculatus	13.7629	57.3163
lotus_corniculatus	12.5752	57.7577
lotus_corniculatus	13.9705	57.178
lotus_corniculatus	-3.3371	57.3556
lotus_corniculatus	11.8497	59.2705
lotus_corniculatus	13.4405	57.3214
lotus_corniculatus	13.1714	55.9788
lotus_corniculatus	10.3271	59.5176
lotus_corniculatus	12.7016	58.2415
lotus_corniculatus	12.4331	57.3155
lotus_corniculatus	9.73742	59.2852
lotus_corniculatus	13.2307	55.9072
lotus_corniculatus	9.27005	59.1322
lotus_corniculatus	13.7457	57.5046
lotus_corniculatus	13.6026	56.2515
lotus_corniculatus	11.3105	63.8374
lotus_corniculatus	13.3974	55.9789
lotus_corniculatus	-2.72025	57.1747
lotus_corniculatus	12.6921	57.9808
lotus_corniculatus	-3.62556	57.2159
lotus_corniculatus	9.62154	56.1065
lotus_corniculatus	11.7471	59.1395
lotus_corniculatus	11.6799	59.1386
lotus_corniculatus	21.2301	55.8865
lotus_corniculatus	13.704	55.7608
lotus_corniculatus	14.5417	58.8907
lotus_corniculatus	-3.11103	57.0159
lotus_corniculatus	13.2294	57.7045
lotus_corniculatus	14.0062	56.9571
lotus_corniculatus	9.41525	57.1558
lotus_corniculatus	9.53718	55.7416
lotus_corniculatus	11.9179	57.6952
lotus_corniculatus	-3.61392	57.338
lotus_corniculatus	9.22762	56.9473
lotus_corniculatus	12.69	57.8902
lotus_corniculatus	9.33325	59.1452
lotus_corniculatus	11.5459	58.9829
lotus_corniculatus	9.2372	59.3771
lotus_corniculatus	13.63	57.0086
lotus_corniculatus	12.0174	57.8025
lotus_corniculatus	11.4815	64.0267
lotus_corniculatus	-2.86144	57.0588
lotus_corniculatus	12.5755	57.9428
lotus_corniculatus	9.0555	57.1285
lotus_corniculatus	9.49069	59.3008
lotus_corniculatus	9.16112	55.9265
lotus_corniculatus	13.646	56.2045
lotus_corniculatus	9.00417	56.4066
lotus_corniculatus	13.8183	56.5959
lotus_corniculatus	9.29157	59.0332
lotus_corniculatus	13.7434	57.783
lotus_corniculatus	8.95652	57.1484
lotus_corniculatus	9.45571	57.0996
lotus_corniculatus	13.351	57.5946
lotus_corniculatus	10.284	59.1675
lotus_corniculatus	7.47344	61.1022
lotus_corniculatus	12.1427	57.9351
lotus_corniculatus	12.7556	58.1287
lotus_corniculatus	13.3915	56.954
lotus_corniculatus	-5.24129	43.0689
lotus_corniculatus	11.4337	59.2316
lotus_corniculatus	2.10035	42.6436
lotus_corniculatus	9.5953	56.2471
lotus_corniculatus	9.30919	56.0895
lotus_corniculatus	9.44479	59.2421
lotus_corniculatus	13.6779	56.0353
lotus_corniculatus	14.4988	56.5501
lotus_corniculatus	11.1259	63.7852
lotus_corniculatus	13.6028	56.3663
lotus_corniculatus	14.6593	57.4767
lotus_corniculatus	8.8808	57.1088
lotus_corniculatus	13.4025	56.0509
lotus_corniculatus	146.85	-41.9787
lotus_corniculatus	10.5102	59.3068
lotus_corniculatus	-3.19047	57.3957
lotus_corniculatus	9.14383	56.2663
lotus_corniculatus	146.661	-42.0485
lotus_corniculatus	13.8401	56.5208
lotus_corniculatus	-3.35823	57.4327
lotus_corniculatus	13.1168	57.8431
lotus_corniculatus	13.702	57.2209
lotus_corniculatus	9.28014	59.2978
lotus_corniculatus	14.0717	56.945
lotus_corniculatus	10.0452	63.4924
lotus_corniculatus	12.4928	57.0012
lotus_corniculatus	-2.92049	56.9129
lotus_corniculatus	9.31626	55.6536
lotus_corniculatus	10.3578	63.3326
lotus_corniculatus	13.2847	56.0403
lotus_corniculatus	12.9369	57.8599
lotus_corniculatus	9.52495	55.5714
lotus_corniculatus	9.26748	56.0131
lotus_corniculatus	-3.40088	56.9981
lotus_corniculatus	13.1894	56.2343
lotus_corniculatus	11.3006	59.3863
lotus_corniculatus	12.4402	57.4739
lotus_corniculatus	12.6141	57.4119
lotus_corniculatus	13.8529	57.6693
lotus_corniculatus	12.7697	58.0437
lotus_corniculatus	10.9811	59.5134
lotus_corniculatus	11.2947	63.9745
lotus_corniculatus	10.0727	59.311
lotus_corniculatus	12.7749	57.9019
lotus_corniculatus	10.8176	59.6896
lotus_corniculatus	9.26109	56.1433
lotus_corniculatus	13.5397	57.4373
lotus_corniculatus	9.22343	59.0856
lotus_corniculatus	-3.38001	57.1858
lotus_corniculatus	14.6116	58.825
lotus_corniculatus	-3.67791	57.2603
lotus_corniculatus	14.2676	57.1546
lotus_corniculatus	12.9872	56.1095
lotus_corniculatus	13.6302	57.1537
lotus_corniculatus	12.4276	56.9033
lotus_corniculatus	7.67516	45.5299
lotus_corniculatus	12.3899	58.6904
lotus_corniculatus	9.24632	56.2077
lotus_corniculatus	-3.33712	56.76
lotus_corniculatus	8.85214	57.0517
lotus_corniculatus	10.6605	59.3882
lotus_corniculatus	13.3272	56.1239
lotus_corniculatus	9.64715	59.2594
lotus_corniculatus	-2.96712	56.7472
lotus_corniculatus	14.1722	56.4295
lotus_corniculatus	13.1608	56.1106
lotus_corniculatus	13.5551	57.5122
lotus_corniculatus	9.25906	55.6987
lotus_corniculatus	-2.84335	56.7697
lotus_corniculatus	12.6809	56.4561
lotus_corniculatus	-2.66452	56.8336
lotus_corniculatus	9.18323	55.6872
lotus_corniculatus	9.54036	55.6768
lotus_corniculatus	13.4623	56.9266
lotus_corniculatus	13.63	57.2188
lotus_corniculatus	-2.66081	57.273
lotus_corniculatus	13.0881	56.3435
lotus_corniculatus	11.7679	59.2729
lotus_corniculatus	13.5116	57.0772
lotus_corniculatus	12.3099	57.1278
lotus_corniculatus	14.549	56.3412
lotus_corniculatus	13.241	55.9928
lotus_corniculatus	13.4513	57.9827
lotus_corniculatus	11.688	59.3401
lotus_corniculatus	9.39928	55.2226
lotus_corniculatus	13.5023	57.5822
lotus_corniculatus	13.7457	56.0683
lotus_corniculatus	11.7826	59.3639
lotus_corniculatus	12.4695	57.1426
lotus_corniculatus	9.33595	55.2434
lotus_corniculatus	10.9568	58.9817
lotus_corniculatus	13.3989	56.136
lotus_corniculatus	13.3164	58.0008
lotus_corniculatus	13.4068	57.5597
lotus_corniculatus	13.7074	56.2891
lotus_corniculatus	11.6854	59.2479
lotus_corniculatus	-5.14129	43.0989
lotus_corniculatus	8.98577	56.3405
lotus_corniculatus	14.438	57.2392
lotus_corniculatus	8.91695	57.0507
lotus_corniculatus	13.5954	57.0916
lotus_corniculatus	9.52761	56.3587
lotus_corniculatus	12.4342	57.2038
lotus_corniculatus	12.5094	57.7048
lotus_corniculatus	13.0764	56.1905
lotus_corniculatus	10.539	59.9351
lotus_corniculatus	13.9177	57.5998
lotus_corniculatus	-3.29182	57.4387
lotus_corniculatus	8.76778	57.0714
lotus_corniculatus	12.6054	58.8791
lotus_corniculatus	13.315	55.9638
lotus_corniculatus	-3.07565	56.7688
lotus_corniculatus	13.5997	57.6585
lotus_corniculatus	11.3425	63.7699
lotus_corniculatus	14.2928	58.8701
lotus_corniculatus	8.84055	56.634
lotus_corniculatus	8.70308	62.9681
lotus_corniculatus	11.1207	59.4918
lotus_corniculatus	-3.13453	57.4726
lotus_corniculatus	10.1525	59.363
lotus_corniculatus	10.7337	59.7743
lotus_corniculatus	9.46781	55.1789
lotus_corniculatus	12.9418	57.5428
lotus_corniculatus	-3.07973	57.138
lotus_corniculatus	13.9701	57.6711
lotus_corniculatus	13.5233	57.7802
lotus_corniculatus	13.6029	57.7717
lotus_corniculatus	13.3848	57.9905
lotus_corniculatus	9.17815	56.1804
lotus_corniculatus	10.0576	59.1903
lotus_corniculatus	-3.10185	57.3813
lotus_corniculatus	13.6734	56.4358
lotus_corniculatus	12.517	56.9327
lotus_corniculatus	14.3854	57.0753
lotus_corniculatus	12.49	57.5318
lotus_corniculatus	13.8429	57.4963
lotus_corniculatus	10.9568	59.6029
lotus_corniculatus	9.1908	56.878
lotus_corniculatus	11.6159	59.3058
lotus_corniculatus	12.8487	57.8659
lotus_corniculatus	-2.96068	57.4942
lotus_corniculatus	8.89938	56.4455
lotus_corniculatus	-3.02994	57.4268
lotus_corniculatus	12.3268	59.1261
lotus_corniculatus	13.9672	57.2799
lotus_corniculatus	8.80892	56.9929
lotus_corniculatus	9.49383	55.4692
lotus_corniculatus	14.5881	57.5111
lotus_corniculatus	9.19564	55.817
lotus_corniculatus	10.7717	63.3503
lotus_corniculatus	12.7683	57.003
lotus_corniculatus	9.05665	57.0183
lotus_corniculatus	9.25236	55.628
lotus_corniculatus	10.8498	59.1202
lotus_corniculatus	14.6214	67.5276
lotus_corniculatus	12.9323	57.6208
lotus_corniculatus	11.0532	59.4981
lotus_corniculatus	12.5891	57.6197
lotus_corniculatus	13.5425	56.9994
lotus_corniculatus	11.0533	63.7998
lotus_corniculatus	-2.83689	56.847
lotus_corniculatus	13.4564	56.2729
lotus_corniculatus	13.8639	56.8748
lotus_corniculatus	12.5607	56.979
lotus_corniculatus	13.1447	57.1889
lotus_corniculatus	13.7872	56.1572
lotus_corniculatus	12.6797	57.4423
lotus_corniculatus	12.657	57.1041
lotus_corniculatus	12.6729	57.2089
lotus_corniculatus	13.5043	57.7089
lotus_corniculatus	11.6603	59.461
lotus_corniculatus	12.6451	57.5151
lotus_corniculatus	11.2016	64.9361
lotus_corniculatus	13.8987	57.3229
lotus_corniculatus	12.8515	56.7766
lotus_corniculatus	12.7679	57.705
lotus_corniculatus	-0.121179	42.6989
lotus_corniculatus	9.44531	56.4589
lotus_corniculatus	-3.81304	57.1978
lotus_corniculatus	12.6204	57.0231
lotus_corniculatus	13.5954	56.7519
lotus_corniculatus	9.15748	59.276
lotus_corniculatus	12.8698	57.6688
lotus_corniculatus	8.29091	56.8749
lotus_corniculatus	12.0568	58.6345
lotus_corniculatus	-3.5182	56.9906
lotus_corniculatus	-2.79095	57.5417
lotus_corniculatus	-2.93155	57.5524
lotus_corniculatus	8.96002	56.5169
lotus_corniculatus	13.1565	57.7838
lotus_corniculatus	11.2731	59.4682
lotus_corniculatus	12.6922	57.8235
lotus_corniculatus	12.7861	57.0682
lotus_corniculatus	11.8062	58.7508
lotus_corniculatus	9.11621	56.1384
lotus_corniculatus	9.4424	63.8168
lotus_corniculatus	14.419	57.4384
lotus_corniculatus	11.3617	63.9389
lotus_corniculatus	8.52176	57.0529
lotus_corniculatus	13.6863	57.0904
lotus_corniculatus	8.69822	56.8213
lotus_corniculatus	13.7688	56.5321
lotus_corniculatus	8.81318	56.7328
lotus_corniculatus	13.3182	57.3146
lotus_corniculatus	14.2647	57.225
lotus_corniculatus	13.5575	57.1457
lotus_corniculatus	9.83329	63.6002
lotus_corniculatus	13.2293	57.611
lotus_corniculatus	13.9519	57.4198
lotus_corniculatus	-2.99566	56.8988
lotus_corniculatus	9.18322	56.0058
lotus_corniculatus	11.6736	59.0352
lotus_corniculatus	8.46003	57.025
lotus_corniculatus	12.9387	58.0908
lotus_corniculatus	14.7174	59.2038
lotus_corniculatus	12.4505	58.7927
lotus_corniculatus	11.444	63.7971
lotus_corniculatus	13.462	57.4287
lotus_corniculatus	-4.43127	43.0489
lotus_corniculatus	13.7552	56.6533
lotus_corniculatus	8.59096	57.1155
lotus_corniculatus	-2.30081	55.8198
lotus_corniculatus	8.65569	57.1169
lotus_corniculatus	12.7949	57.6419
lotus_corniculatus	13.5243	56.2454
lotus_corniculatus	20.6578	49.067
lotus_corniculatus	14.0212	57.5007
lotus_corniculatus	10.6003	59.8942
lotus_corniculatus	-2.45999	57.2042
lotus_corniculatus	13.0196	57.8141
lotus_corniculatus	11.915	57.5971
lotus_corniculatus	12.5557	57.3376
lotus_corniculatus	-2.8324	56.5703
lotus_corniculatus	8.60205	57.0382
lotus_corniculatus	12.6803	57.5717
lotus_corniculatus	9.64165	63.8279
lotus_corniculatus	13.1396	57.7161
lotus_corniculatus	14.4698	56.3559
lotus_corniculatus	8.53289	56.9829
lotus_corniculatus	14.7033	67.563
lotus_corniculatus	-2.55748	55.6887
lotus_corniculatus	13.072	57.6329
lotus_corniculatus	13.2482	56.1026
lotus_corniculatus	8.32322	62.7697
lotus_corniculatus	-3.76029	57.2372
lotus_corniculatus	11.5475	63.8106
lotus_corniculatus	14.597	67.7283
lotus_corniculatus	13.0868	57.7715
lotus_corniculatus	8.88861	58.4561
lotus_corniculatus	-4.94128	43.0989
lotus_corniculatus	-2.8952	56.542
lotus_corniculatus	14.0204	57.7216
lotus_corniculatus	9.31036	56.8205
lotus_corniculatus	10.4685	63.2523
lotus_corniculatus	13.67	56.5117
lotus_corniculatus	11.0375	59.5651
lotus_corniculatus	11.6549	64.0978
lotus_corniculatus	14.3614	57.5042
lotus_corniculatus	9.95613	59.2699
lotus_corniculatus	-2.46645	55.6585
lotus_corniculatus	9.45322	56.5344
lotus_corniculatus	8.858	56.9404
lotus_corniculatus	14.5728	56.432
lotus_corniculatus	12.3943	57.0926
lotus_corniculatus	11.5272	63.9215
lotus_corniculatus	-4.49127	43.0089
lotus_corniculatus	-3.34625	57.1309
lotus_corniculatus	-2.47448	55.7968
lotus_corniculatus	10.4735	59.3839
lotus_corniculatus	9.31645	56.9023
lotus_corniculatus	8.48543	62.8788
lotus_corniculatus	13.4328	57.0805
lotus_corniculatus	13.2106	57.4283
lotus_corniculatus	9.12697	59.0459
lotus_corniculatus	13.3849	55.5105
lotus_corniculatus	9.43013	56.9265
lotus_corniculatus	8.74998	56.9462
lotus_corniculatus	13.7414	57.1668
lotus_corniculatus	10.619	59.9667
lotus_corniculatus	8.42844	56.9463
lotus_corniculatus	13.9011	57.4693
lotus_corniculatus	13.7824	57.1118
lotus_corniculatus	11.6942	63.7543
lotus_corniculatus	9.88113	59.3107
lotus_corniculatus	13.3108	57.4483
lotus_corniculatus	9.43321	55.0523
lotus_corniculatus	14.1255	57.2651
lotus_corniculatus	11.2837	63.7446
lotus_corniculatus	13.0129	57.6612
lotus_corniculatus	14.3492	57.5793
lotus_corniculatus	12.6619	57.688
lotus_corniculatus	9.74369	59.0859
lotus_corniculatus	11.3687	59.3935
lotus_corniculatus	13.1382	57.6217
lotus_corniculatus	13.2545	57.5388
lotus_corniculatus	0.108827	42.6189
lotus_corniculatus	9.36096	55.0448
lotus_corniculatus	10.4337	59.1471
lotus_corniculatus	13.5989	56.4485
lotus_corniculatus	8.06029	63.4514
lotus_corniculatus	-5.8313	42.9088
lotus_corniculatus	11.8445	57.6291
lotus_corniculatus	12.7201	57.7541
lotus_corniculatus	11.56	59.3524
lotus_corniculatus	14.6994	57.5803
lotus_corniculatus	9.26323	55.3683
lotus_corniculatus	12.0009	59.0445
lotus_corniculatus	0.0288256	42.5989
lotus_corniculatus	9.55647	59.1025
lotus_corniculatus	-3.20346	55.8607
lotus_corniculatus	14.575	57.6243
lotus_corniculatus	12.8061	56.7201
lotus_corniculatus	8.40408	56.887
lotus_corniculatus	8.25035	56.7778
lotus_corniculatus	14.3315	56.5438
lotus_corniculatus	14.1703	57.0752
lotus_corniculatus	20.4229	54.9197
lotus_corniculatus	13.4842	56.1872
lotus_corniculatus	13.2995	57.2225
lotus_corniculatus	13.6867	56.5816
lotus_corniculatus	12.764	57.4102
lotus_corniculatus	11.6364	59.1881
lotus_corniculatus	8.55129	56.7787
lotus_corniculatus	10.0762	59.0916
lotus_corniculatus	-3.17904	56.6977
lotus_corniculatus	11.597	59.539
lotus_corniculatus	10.4724	59.4494
lotus_corniculatus	10.3538	59.1807
lotus_corniculatus	13.211	56.321
lotus_corniculatus	9.64378	55.0402
lotus_corniculatus	-2.42783	55.7098
lotus_corniculatus	13.0695	57.1756
lotus_corniculatus	13.4161	57.1601
lotus_corniculatus	13.7112	56.1966
lotus_corniculatus	12.6923	56.8504
lotus_corniculatus	-3.40257	57.5031
lotus_corniculatus	9.98399	59.1898
lotus_corniculatus	10.0971	59.5157
lotus_corniculatus	10.5079	63.6149
lotus_corniculatus	8.14084	62.7057
lotus_corniculatus	-3.94122	40.8488
lotus_corniculatus	11.9975	57.7201
lotus_corniculatus	-2.41365	55.7755
lotus_corniculatus	9.40607	56.7343
lotus_corniculatus	12.7723	56.7886
lotus_corniculatus	13.2578	56.225
lotus_corniculatus	8.94249	58.5087
lotus_corniculatus	8.25092	62.8182
lotus_corniculatus	13.1192	57.1281
lotus_corniculatus	12.8776	56.7085
lotus_corniculatus	-2.39353	55.8357
lotus_corniculatus	14.3865	57.1398
lotus_corniculatus	13.2953	57.3824
lotus_corniculatus	6.93844	61.1445
lotus_corniculatus	-2.25803	55.8676
lotus_corniculatus	-2.96633	56.2693
lotus_corniculatus	12.7933	57.8026
lotus_corniculatus	8.61308	56.8487
lotus_corniculatus	-2.97839	57.6167
lotus_corniculatus	13.4649	55.5759
lotus_corniculatus	-2.99126	55.8418
lotus_corniculatus	12.6685	57.3593
lotus_corniculatus	13.3232	56.8985
lotus_corniculatus	11.1306	63.9057
lotus_corniculatus	9.08519	55.8074
lotus_corniculatus	-5.17129	43.0089
lotus_corniculatus	12.563	57.5184
lotus_corniculatus	10.7741	59.8813
lotus_corniculatus	13.3712	56.2425
lotus_corniculatus	-2.72046	56.7597
lotus_corniculatus	9.09319	58.6193
lotus_corniculatus	12.7111	56.9263
lotus_corniculatus	-0.841197	42.8489
lotus_corniculatus	10.8889	59.7586
lotus_corniculatus	-2.33775	57.0966
lotus_corniculatus	13.535	56.4007
lotus_corniculatus	12.6785	57.2805
lotus_corniculatus	9.38189	56.8578
lotus_corniculatus	14.7732	67.8345
lotus_corniculatus	-2.97215	56.5621
lotus_corniculatus	11.2264	63.9382
lotus_corniculatus	14.6822	58.7735
lotus_corniculatus	12.9096	57.8008
lotus_corniculatus	9.45305	54.9592
lotus_corniculatus	-3.83574	57.2882
lotus_corniculatus	20.504	54.9451
lotus_corniculatus	-5.11129	43.0389
lotus_corniculatus	9.06428	55.9782
lotus_corniculatus	9.05554	55.7099
lotus_corniculatus	14.8713	56.346
lotus_corniculatus	11.5293	64.0903
lotus_corniculatus	10.8224	63.2653
lotus_corniculatus	11.6215	59.3876
lotus_corniculatus	10.4036	59.0643
lotus_corniculatus	12.1101	58.6812
lotus_corniculatus	12.8771	57.5575
lotus_corniculatus	-2.56443	55.6194
lotus_corniculatus	14.3734	58.7669
lotus_corniculatus	9.39447	56.5835
lotus_corniculatus	-2.62549	55.665
lotus_corniculatus	13.9803	56.8822
lotus_corniculatus	12.5746	57.6894
lotus_corniculatus	13.9281	57.5281
lotus_corniculatus	10.8719	59.5984
lotus_corniculatus	13.6791	56.696
lotus_corniculatus	-2.48967	55.9199
lotus_corniculatus	14.1963	56.7222
lotus_corniculatus	10.2872	59.8125
lotus_corniculatus	2.3298	42.4019
lotus_corniculatus	9.0403	59.3058
lotus_corniculatus	-0.751196	42.9089
lotus_corniculatus	8.9923	56.8356
lotus_corniculatus	11.7382	59.4263
lotus_corniculatus	8.98261	63.4472
lotus_corniculatus	13.519	56.3334
lotus_corniculatus	10.8827	64.5129
lotus_corniculatus	14.0284	56.3687
lotus_corniculatus	9.45175	63.6522
lotus_corniculatus	13.4865	57.5154
lotus_corniculatus	13.3391	57.5234
lotus_corniculatus	-2.64887	57.0655
lotus_corniculatus	12.9269	57.7312
lotus_corniculatus	11.8292	58.8784
lotus_corniculatus	8.16628	56.5496
lotus_corniculatus	12.7506	57.1976
lotus_corniculatus	12.6945	57.028
lotus_corniculatus	11.6724	59.537
lotus_corniculatus	12.9421	56.7411
lotus_corniculatus	-5.39129	42.9889
lotus_corniculatus	8.91454	63.6283
lotus_corniculatus	14.1458	56.3487
lotus_corniculatus	-3.13771	55.8162
lotus_corniculatus	13.1421	56.3806
lotus_corniculatus	8.80035	63.6354
lotus_corniculatus	10.2018	54.2677
lotus_corniculatus	-2.56118	55.9411
lotus_corniculatus	9.62021	55.7137
lotus_corniculatus	8.68717	56.6163
lotus_corniculatus	9.91742	59.7017
lotus_corniculatus	8.82587	58.4326
lotus_corniculatus	9.2434	58.8914
lotus_corniculatus	13.2317	57.1978
lotus_corniculatus	13.9655	56.6485
lotus_corniculatus	12.7646	57.2826
lotus_corniculatus	12.0054	59.1849
lotus_corniculatus	9.35602	58.9227
lotus_corniculatus	9.57132	54.9187
lotus_corniculatus	-5.31129	43.0089
lotus_corniculatus	14.3141	57.069
lotus_corniculatus	9.00544	56.0394
lotus_corniculatus	10.1105	59.6998
lotus_corniculatus	13.0522	56.5045
lotus_corniculatus	9.36964	63.7883
lotus_corniculatus	14.2752	57.5705
lotus_corniculatus	9.76629	62.9395
lotus_corniculatus	12.7097	59.15
lotus_corniculatus	13.5354	56.8048
lotus_corniculatus	13.1057	55.9567
lotus_corniculatus	-2.69373	55.6583
lotus_corniculatus	12.4221	57.5435
lotus_corniculatus	14.1673	56.5991
lotus_corniculatus	9.38236	63.6516
lotus_corniculatus	-3.24778	56.8283
lotus_corniculatus	14.4628	57.6535
lotus_corniculatus	-3.49681	56.7034
lotus_corniculatus	10.471	63.38
lotus_corniculatus	8.81208	63.7028
lotus_corniculatus	12.488	57.6411
lotus_corniculatus	9.09237	55.4325
lotus_corniculatus	8.67405	56.8883
lotus_corniculatus	13.3882	57.386
lotus_corniculatus	-1.75768	54.8693
lotus_corniculatus	14.047	57.6591
lotus_corniculatus	13.9798	56.7565
lotus_corniculatus	10.9974	59.6919
lotus_corniculatus	146.896	-42.103
lotus_corniculatus	13.4678	56.3773
lotus_corniculatus	-1.93097	55.1279
lotus_corniculatus	11.8108	57.7071
lotus_corniculatus	14.5369	57.6892
lotus_corniculatus	8.18202	63.3824
lotus_corniculatus	-3.27119	56.6484
lotus_corniculatus	13.5212	56.5409
lotus_corniculatus	14.0349	57.4255
lotus_corniculatus	12.533	58.913
lotus_corniculatus	8.59744	62.9917
lotus_corniculatus	12.756	57.3471
lotus_corniculatus	8.50293	56.6073
lotus_corniculatus	8.0785	63.3775
lotus_corniculatus	9.07565	55.9062
lotus_corniculatus	8.7282	55.2696
lotus_corniculatus	12.7262	57.6222
lotus_corniculatus	-3.54767	56.7486
lotus_corniculatus	13.3958	55.8243
lotus_corniculatus	14.846	67.7769
lotus_corniculatus	8.36415	56.6775
lotus_corniculatus	13.0742	57.5602
lotus_corniculatus	14.0983	56.7402
lotus_corniculatus	9.20707	55.2968
lotus_corniculatus	9.96445	63.5345
lotus_corniculatus	8.72008	58.3897
lotus_corniculatus	8.95416	58.5983
lotus_corniculatus	9.25088	54.8199
lotus_corniculatus	14.2521	56.8171
lotus_corniculatus	8.92279	55.7415
lotus_corniculatus	13.7019	57.9476
lotus_corniculatus	9.02312	58.62
lotus_corniculatus	-2.64668	55.6002
lotus_corniculatus	13.4505	56.8275
lotus_corniculatus	10.3109	63.0274
lotus_corniculatus	10.9079	59.8888
lotus_corniculatus	11.5025	59.2383
lotus_corniculatus	9.11388	55.6608
lotus_corniculatus	8.21529	56.6237
lotus_corniculatus	11.5832	59.45
lotus_corniculatus	6.30422	50.4259
lotus_corniculatus	10.079	59.5953
lotus_corniculatus	12.3798	58.5687
lotus_corniculatus	13.0514	56.6268
lotus_corniculatus	-3.27912	56.2071
lotus_corniculatus	9.07427	63.2648
lotus_corniculatus	12.8937	57.3362
lotus_corniculatus	14.0364	57.2548
lotus_corniculatus	12.8511	57.7546
lotus_corniculatus	14.4715	57.5458
lotus_corniculatus	9.80804	63.66
lotus_corniculatus	8.50912	63.1399
lotus_corniculatus	7.2231	61.3014
lotus_corniculatus	13.9434	57.9801
lotus_corniculatus	9.34304	56.7081
lotus_corniculatus	7.21988	46.0766
lotus_corniculatus	9.8652	54.9527
lotus_corniculatus	13.3275	56.3189
lotus_corniculatus	8.8019	55.1764
lotus_corniculatus	14.4398	58.9238
lotus_corniculatus	6.55737	50.3964
lotus_corniculatus	12.8231	57.5033
lotus_corniculatus	11.0634	59.6443
lotus_corniculatus	9.81005	59.0284
lotus_corniculatus	9.24854	54.8952
lotus_corniculatus	-1.88379	55.1728
lotus_corniculatus	12.7589	57.4927
lotus_corniculatus	8.7503	59.4476
lotus_corniculatus	8.68399	55.1279
lotus_corniculatus	8.97965	59.133
lotus_corniculatus	10.2558	59.1012
lotus_corniculatus	10.3145	63.4483
lotus_corniculatus	9.83764	59.6676
lotus_corniculatus	6.20119	50.5196
lotus_corniculatus	-3.75532	57.3765
lotus_corniculatus	-2.07258	55.8175
lotus_corniculatus	8.70021	63.706
lotus_corniculatus	8.5178	56.6701
lotus_corniculatus	-3.17181	56.4939
lotus_corniculatus	9.07259	55.6022
lotus_corniculatus	12.8458	56.9258
lotus_corniculatus	14.021	56.305
lotus_corniculatus	14.1593	56.9898
lotus_corniculatus	13.2061	57.138
lotus_corniculatus	8.58034	56.6353
lotus_corniculatus	-2.6852	57.6034
lotus_corniculatus	8.81889	55.3236
lotus_corniculatus	13.3762	57.4666
lotus_corniculatus	-2.15298	57.1785
lotus_corniculatus	9.88158	54.8848
lotus_corniculatus	14.2455	57.7174
lotus_corniculatus	14.0807	57.5582
lotus_corniculatus	9.5547	58.8582
lotus_corniculatus	14.157	55.5856
lotus_corniculatus	9.07518	59.1785
lotus_corniculatus	9.12572	55.1308
lotus_corniculatus	12.8269	57.3533
lotus_corniculatus	8.89124	55.0517
lotus_corniculatus	15.3779	56.4296
lotus_corniculatus	8.88145	54.9598
lotus_corniculatus	8.76854	55.3826
lotus_corniculatus	8.80643	55.0256
lotus_corniculatus	8.71921	63.6159
lotus_corniculatus	11.4895	59.5188
lotus_corniculatus	9.17044	63.4853
lotus_corniculatus	8.65142	55.0081
lotus_corniculatus	-2.2104	55.9233
lotus_corniculatus	14.8151	58.9119
lotus_corniculatus	14.9552	59.301
lotus_corniculatus	9.06747	59.1018
lotus_corniculatus	9.85722	63.891
lotus_corniculatus	13.379	56.4753
lotus_corniculatus	9.91132	59.0152
lotus_corniculatus	14.593	58.7152
lotus_corniculatus	12.9419	57.2643
lotus_corniculatus	-2.43867	57.0626
lotus_corniculatus	9.04403	55.3879
lotus_corniculatus	11.5714	59.2232
lotus_corniculatus	10.4913	64.3945
lotus_corniculatus	-3.33782	56.5956
lotus_corniculatus	-3.40354	56.655
lotus_corniculatus	15.3226	56.4636
lotus_corniculatus	9.29445	56.5553
lotus_corniculatus	-0.92337	54.3044
lotus_corniculatus	13.8291	58.4291
lotus_corniculatus	8.63167	58.4467
lotus_corniculatus	9.54702	55.12
lotus_corniculatus	8.35577	62.8284
lotus_corniculatus	8.92408	55.3231
lotus_corniculatus	9.35095	54.8125
lotus_corniculatus	13.8816	57.7596
lotus_corniculatus	13.1627	57.5611
lotus_corniculatus	8.93406	55.1702
lotus_corniculatus	8.92321	55.4093
lotus_corniculatus	11.2014	59.5615
lotus_corniculatus	10.8488	59.9171
lotus_corniculatus	8.92947	63.4113
lotus_corniculatus	8.4431	55.3536
lotus_corniculatus	13.2781	56.4554
lotus_corniculatus	11.8596	59.6604
lotus_corniculatus	6.23423	50.436
lotus_corniculatus	8.97409	55.4515
lotus_corniculatus	-2.12731	54.98
lotus_corniculatus	9.79333	55.9849
lotus_corniculatus	8.52571	55.1713
lotus_corniculatus	9.01584	55.5134
lotus_corniculatus	11.5065	59.4373
lotus_corniculatus	13.0723	56.7327
lotus_corniculatus	10.6169	64.3865
lotus_corniculatus	8.04982	62.7431
lotus_corniculatus	11.6259	57.8357
lotus_corniculatus	-2.27052	56.8439
lotus_corniculatus	9.33492	59.3875
lotus_corniculatus	9.56802	55.2351
lotus_corniculatus	13.0618	57.2571
lotus_corniculatus	14.2646	56.6301
lotus_corniculatus	8.63735	56.5589
lotus_corniculatus	14.6313	59.1604
lotus_corniculatus	13.7232	49.0366
lotus_corniculatus	9.99672	59.4582
lotus_corniculatus	9.09651	56.8921
lotus_corniculatus	8.38922	63.2402
lotus_corniculatus	8.86289	58.6267
lotus_corniculatus	8.64679	55.3772
lotus_corniculatus	8.83587	55.4856
lotus_corniculatus	14.4526	68.2073
lotus_corniculatus	9.31574	63.6461
lotus_corniculatus	9.18504	63.4056
lotus_corniculatus	13.8294	57.2527
lotus_corniculatus	9.52294	58.9299
lotus_corniculatus	-2.20066	56.9459
lotus_corniculatus	8.65341	58.3367
lotus_corniculatus	8.75521	58.4635
lotus_corniculatus	8.74986	55.4871
lotus_corniculatus	10.0778	59.4415
lotus_corniculatus	9.58327	59.2311
lotus_corniculatus	8.49821	63.3583
lotus_corniculatus	8.88665	55.6586
lotus_corniculatus	12.4549	58.4858
lotus_corniculatus	13.8799	56.7289
lotus_corniculatus	8.51829	56.5417
lotus_corniculatus	9.51353	63.4883
lotus_corniculatus	8.79642	58.6014
lotus_corniculatus	7.90778	46.5897
lotus_corniculatus	12.5177	57.4471
lotus_corniculatus	6.45626	50.4562
lotus_corniculatus	8.54264	55.283
lotus_corniculatus	13.2758	56.5631
lotus_corniculatus	8.32435	54.6901
lotus_corniculatus	13.0064	57.3979
lotus_corniculatus	13.1965	57.2977
lotus_corniculatus	14.5719	68.2275
lotus_corniculatus	8.53261	55.0781
lotus_corniculatus	-2.58201	55.8413
lotus_corniculatus	10.5416	59.1778
lotus_corniculatus	14.0407	56.6442
lotus_corniculatus	11.1228	59.7691
lotus_corniculatus	9.05685	63.431
lotus_corniculatus	11.0462	59.7431
lotus_corniculatus	11.2667	59.5497
lotus_corniculatus	10.0519	54.8994
lotus_corniculatus	14.4271	67.4194
lotus_corniculatus	8.12724	56.4532
lotus_corniculatus	11.1149	59.6945
lotus_corniculatus	10.466	59.9924
lotus_corniculatus	12.9978	57.183
lotus_corniculatus	11.5353	59.6173
lotus_corniculatus	6.63152	50.4541
lotus_corniculatus	8.37004	63.455
lotus_corniculatus	14.2215	56.4728
lotus_corniculatus	14.1619	57.3401
lotus_corniculatus	12.873	57.2556
lotus_corniculatus	9.74988	63.8209
lotus_corniculatus	13.6021	56.6176
lotus_corniculatus	13.0085	56.7954
lotus_corniculatus	-3.40901	56.5391
lotus_corniculatus	10.9887	63.5403
lotus_corniculatus	6.27355	50.3634
lotus_corniculatus	12.8977	57.4879
lotus_corniculatus	8.31155	56.5635
lotus_corniculatus	8.63419	56.4408
lotus_corniculatus	12.0145	58.9122
lotus_corniculatus	9.0918	55.3299
lotus_corniculatus	8.60432	55.4395
lotus_corniculatus	-3.09495	56.6446
lotus_corniculatus	-0.50181	54.4037
lotus_corniculatus	-1.76077	54.7412
lotus_corniculatus	10.6642	59.9045
lotus_corniculatus	-3.40665	55.6819
lotus_corniculatus	-3.32898	56.3899
lotus_corniculatus	13.2223	56.4138
lotus_corniculatus	-3.34338	56.4769
lotus_corniculatus	13.3911	56.4127
lotus_corniculatus	-2.48826	55.4949
lotus_corniculatus	8.71578	56.1331
lotus_corniculatus	-5.01128	43.0189
lotus_corniculatus	-1.91494	55.2896
lotus_corniculatus	8.12413	56.0627
lotus_corniculatus	9.48044	56.6745
lotus_corniculatus	8.78271	63.7711
lotus_corniculatus	-2.62214	55.7539
lotus_corniculatus	14.1578	56.5194
lotus_corniculatus	9.94137	64.0502
lotus_corniculatus	10.1782	59.0239
lotus_corniculatus	11.9344	57.484
lotus_corniculatus	13.5109	55.7115
lotus_corniculatus	13.4231	56.5481
lotus_corniculatus	-2.35593	55.5645
lotus_corniculatus	9.02721	55.3133
lotus_corniculatus	8.43369	58.2881
lotus_corniculatus	14.9801	59.3747
lotus_corniculatus	9.0236	55.8445
lotus_corniculatus	9.04036	54.475
lotus_corniculatus	12.9623	56.8587
lotus_corniculatus	12.7846	57.5652
lotus_corniculatus	14.663	56.3919
lotus_corniculatus	8.58061	58.3009
lotus_corniculatus	8.64078	56.6605
lotus_corniculatus	12.8074	50.6754
lotus_corniculatus	-3.29484	56.5295
lotus_corniculatus	13.3582	56.5468
lotus_corniculatus	13.2726	56.3663
lotus_corniculatus	9.19482	58.6689
lotus_corniculatus	8.44057	56.5573
lotus_corniculatus	12.9182	57.1622
lotus_corniculatus	-0.687207	54.2776
lotus_corniculatus	8.35972	55.4579
lotus_corniculatus	12.9111	56.1814
lotus_corniculatus	-4.02589	57.6977
lotus_corniculatus	11.1334	59.5564
lotus_corniculatus	10.0325	57.5375
lotus_corniculatus	12.8608	57.408
lotus_corniculatus	19.7663	70.0037
lotus_corniculatus	8.15254	59.4507
lotus_corniculatus	-1.42328	54.7172
lotus_corniculatus	8.97669	59.3643
lotus_corniculatus	-1.89981	55.047
lotus_corniculatus	-1.80775	54.6604
lotus_corniculatus	9.29574	58.8292
lotus_corniculatus	9.04816	58.8644
lotus_corniculatus	9.70942	58.99
lotus_corniculatus	10.086	64.1928
lotus_corniculatus	12.5359	58.4135
lotus_corniculatus	8.4229	62.9466
lotus_corniculatus	13.016	57.5122
lotus_corniculatus	-1.8235	54.7813
lotus_corniculatus	9.0393	58.7369
lotus_corniculatus	-3.27982	56.3248
lotus_corniculatus	-3.85122	41.0088
lotus_corniculatus	-2.73404	55.5402
lotus_corniculatus	8.81281	55.6386
lotus_corniculatus	-3.35536	56.1749
lotus_corniculatus	8.73589	55.5537
lotus_corniculatus	8.88496	55.9725
lotus_corniculatus	14.6973	56.3239
lotus_corniculatus	15.2593	56.4036
lotus_corniculatus	13.5221	57.2906
lotus_corniculatus	8.42847	55.4274
lotus_corniculatus	8.43391	55.513
lotus_corniculatus	11.4666	59.3427
lotus_corniculatus	-3.82972	56.7645
lotus_corniculatus	13.6951	57.6897
lotus_corniculatus	8.36067	58.275
lotus_corniculatus	8.73688	63.3757
lotus_corniculatus	9.45875	56.9928
lotus_corniculatus	-4.34127	42.9689
lotus_corniculatus	9.31985	63.3615
lotus_corniculatus	11.1683	64.7232
lotus_corniculatus	13.1015	57.4844
lotus_corniculatus	13.5672	57.2312
lotus_corniculatus	-3.7012	57.2007
lotus_corniculatus	8.1356	56.2344
lotus_corniculatus	14.003	56.2345
lotus_corniculatus	-2.07204	55.0919
lotus_corniculatus	7.35796	45.3692
lotus_corniculatus	11.3903	59.458
lotus_corniculatus	12.8091	58.1794
lotus_corniculatus	14.8857	67.916
lotus_corniculatus	10.0572	59.7833
lotus_corniculatus	-3.81234	57.8231
lotus_corniculatus	9.4395	48.5292
lotus_corniculatus	6.12099	50.4198
lotus_corniculatus	13.0651	57.3695
lotus_corniculatus	-3.58761	56.8038
lotus_corniculatus	8.2901	56.4949
lotus_corniculatus	13.6595	55.5273
lotus_corniculatus	-1.81012	57.4481
lotus_corniculatus	10.457	64.3017
lotus_corniculatus	9.67461	56.1477
lotus_corniculatus	8.53549	58.446
lotus_corniculatus	13.3681	56.6198
lotus_corniculatus	8.88905	63.1959
lotus_corniculatus	13.1333	56.5062
lotus_corniculatus	-3.99335	57.7773
lotus_corniculatus	12.949	57.4298
lotus_corniculatus	14.256	57.0386
lotus_corniculatus	8.47597	55.575
lotus_corniculatus	9.07771	63.9771
lotus_corniculatus	15.1957	58.9816
lotus_corniculatus	13.7455	58.3345
lotus_corniculatus	-3.76956	56.7375
lotus_corniculatus	9.18652	56.7714
lotus_corniculatus	8.60133	55.5472
lotus_corniculatus	8.51299	58.3565
lotus_corniculatus	13.1781	57.486
lotus_corniculatus	-3.99122	40.7888
lotus_corniculatus	8.6237	56.1468
lotus_corniculatus	6.22859	50.2922
lotus_corniculatus	9.85522	58.9638
lotus_corniculatus	8.43971	63.2828
lotus_corniculatus	-3.94743	57.8301
lotus_corniculatus	-3.4497	56.3697
lotus_corniculatus	-3.62591	56.9695
lotus_corniculatus	8.5053	58.2546
lotus_corniculatus	14.2221	56.3154
lotus_corniculatus	14.1716	56.7834
lotus_corniculatus	5.83295	50.2079
lotus_corniculatus	8.66469	58.5097
lotus_corniculatus	9.00141	63.3814
lotus_corniculatus	10.9635	59.8248
lotus_corniculatus	11.436	59.4124
lotus_corniculatus	13.3446	56.8183
lotus_corniculatus	13.3359	58.0623
lotus_corniculatus	8.3679	56.4832
lotus_corniculatus	8.12382	56.3497
lotus_corniculatus	15.4621	56.4537
lotus_corniculatus	10.0216	64.1771
lotus_corniculatus	12.8766	56.3162
lotus_corniculatus	-2.07245	55.3166
lotus_corniculatus	12.8476	57.0281
lotus_corniculatus	11.0719	63.3952
lotus_corniculatus	8.12859	56.1689
lotus_corniculatus	8.74217	55.6684
lotus_corniculatus	8.68647	55.9629
lotus_corniculatus	11.3643	59.7117
lotus_corniculatus	-3.45867	56.8152
lotus_corniculatus	14.5172	59.1311
lotus_corniculatus	8.35636	54.6274
lotus_corniculatus	-2.73858	55.4192
lotus_corniculatus	14.3946	57.7246
lotus_corniculatus	13.1136	57.3194
lotus_corniculatus	11.7359	59.6595
lotus_corniculatus	6.85376	61.1946
lotus_corniculatus	14.4239	57.3522
lotus_corniculatus	10.2366	48.7808
lotus_corniculatus	9.61375	58.9473
lotus_corniculatus	12.2196	59.1988
lotus_corniculatus	8.63052	55.6221
lotus_corniculatus	8.27726	58.1847
lotus_corniculatus	-3.18014	56.8658
lotus_corniculatus	11.3576	59.5402
lotus_corniculatus	-1.86987	54.6246
lotus_corniculatus	10.3651	59.8429
lotus_corniculatus	13.928	57.909
lotus_corniculatus	8.30335	63.1222
lotus_corniculatus	15.5766	56.3341
lotus_corniculatus	11.2622	64.7323
lotus_corniculatus	-4.04005	57.082
lotus_corniculatus	10.0524	63.5761
lotus_corniculatus	8.88632	63.3574
lotus_corniculatus	8.23296	55.5111
lotus_corniculatus	10.2797	59.9129
lotus_corniculatus	10.5209	50.8843
lotus_corniculatus	-3.49113	56.477
lotus_corniculatus	14.9021	57.2254
lotus_corniculatus	10.0607	60.0433
lotus_corniculatus	9.51577	56.9546
lotus_corniculatus	-5.60124	40.2388
lotus_corniculatus	8.02561	59.4508
lotus_corniculatus	11.1728	64.6587
lotus_corniculatus	6.69806	50.2997
lotus_corniculatus	10.5928	51.718
lotus_corniculatus	7.98079	63.4912
lotus_corniculatus	9.31527	56.6327
lotus_corniculatus	9.1852	56.6694
lotus_corniculatus	5.63065	49.9765
lotus_corniculatus	13.3247	57.0443
lotus_corniculatus	-2.75579	55.8269
lotus_corniculatus	-3.47796	56.5975
lotus_corniculatus	-2.0405	54.8852
lotus_corniculatus	8.19266	55.6313
lotus_corniculatus	9.50816	63.5831
lotus_corniculatus	5.49358	50.0769
lotus_corniculatus	9.42571	58.9405
lotus_corniculatus	8.08374	55.5612
lotus_corniculatus	9.30771	58.7329
lotus_corniculatus	14.7683	57.3914
lotus_corniculatus	6.588	50.5404
lotus_corniculatus	-3.0792	56.8352
lotus_corniculatus	5.96826	50.2736
lotus_corniculatus	13.1296	56.6086
lotus_corniculatus	-0.659899	54.4312
lotus_corniculatus	13.0021	58.1039
lotus_corniculatus	9.43915	63.5343
lotus_corniculatus	-2.84928	55.8229
lotus_corniculatus	8.30809	55.5174
lotus_corniculatus	10.1142	60.0967
lotus_corniculatus	13.5191	56.6429
lotus_corniculatus	-2.00579	57.2936
lotus_corniculatus	8.62586	55.9189
lotus_corniculatus	14.5603	67.279
lotus_corniculatus	14.921	67.6602
lotus_corniculatus	11.1514	59.6377
lotus_corniculatus	5.9444	50.1885
lotus_corniculatus	13.2552	56.9998
lotus_corniculatus	10.0989	57.4817
lotus_corniculatus	-1.38665	54.8298
lotus_corniculatus	14.1009	57.3662
lotus_corniculatus	13.0239	57.3201
lotus_corniculatus	14.2968	67.2857
lotus_corniculatus	6.05703	50.2049
lotus_corniculatus	-2.82681	55.6377
lotus_corniculatus	9.56609	55.419
lotus_corniculatus	8.35557	55.5683
lotus_corniculatus	8.24216	56.3552
lotus_corniculatus	-6.7313	42.3088
lotus_corniculatus	14.7786	58.856
lotus_corniculatus	7.71292	62.5375
lotus_corniculatus	8.55568	55.6455
lotus_corniculatus	12.8698	57.0967
lotus_corniculatus	8.85846	58.7933
lotus_corniculatus	9.05329	56.6226
lotus_corniculatus	10.103	59.0117
lotus_corniculatus	-2.89561	55.5896
lotus_corniculatus	-3.68387	56.7225
lotus_corniculatus	9.61279	56.6662
lotus_corniculatus	8.29253	62.9278
lotus_corniculatus	14.0441	56.8508
lotus_corniculatus	-6.19131	43.0688
lotus_corniculatus	14.5404	67.3521
lotus_corniculatus	14.6135	58.9893
lotus_corniculatus	13.9814	55.6215
lotus_corniculatus	8.19823	62.8771
lotus_corniculatus	7.84771	46.3172
lotus_corniculatus	12.0758	47.6562
lotus_corniculatus	15.7596	47.7142
lotus_corniculatus	5.66609	50.2549
lotus_corniculatus	14.1131	57.678
lotus_corniculatus	13.1455	57.4296
lotus_corniculatus	8.12057	55.6254
lotus_corniculatus	-2.82699	54.9995
lotus_corniculatus	5.74527	50.0831
lotus_corniculatus	8.8368	59.0968
lotus_corniculatus	-4.81128	43.2289
lotus_corniculatus	10.0143	51.0512
lotus_corniculatus	13.0407	57.1085
lotus_corniculatus	14.7577	67.2823
lotus_corniculatus	9.78935	56.1859
lotus_corniculatus	-2.16669	55.2446
lotus_corniculatus	14.7695	56.3267
lotus_corniculatus	13.1782	57.3692
lotus_corniculatus	8.49343	56.2617
lotus_corniculatus	11.6266	59.6331
lotus_corniculatus	-3.53709	56.5294
lotus_corniculatus	-1.11758	54.497
lotus_corniculatus	9.38227	58.7854
lotus_corniculatus	12.7072	58.3144
lotus_corniculatus	5.74242	49.9843
lotus_corniculatus	5.62051	50.0814
lotus_corniculatus	5.84389	50.1089
lotus_corniculatus	8.91751	58.82
lotus_corniculatus	8.2963	55.6752
lotus_corniculatus	14.6801	57.67
lotus_corniculatus	7.05912	44.6128
lotus_corniculatus	14.7634	67.3515
lotus_corniculatus	6.42348	50.5546
lotus_corniculatus	9.5102	56.579
lotus_corniculatus	8.68374	63.7901
lotus_corniculatus	14.6647	57.246
lotus_corniculatus	8.29542	63.6666
lotus_corniculatus	9.54785	56.6415
lotus_corniculatus	9.93726	57.578
lotus_corniculatus	5.46338	49.9783
lotus_corniculatus	13.8532	57.9922
lotus_corniculatus	6.89775	60.499
lotus_corniculatus	5.51677	49.8788
lotus_corniculatus	4.80787	49.9556
lotus_corniculatus	9.59554	46.0054
lotus_corniculatus	14.3949	67.3072
lotus_corniculatus	6.89332	50.1521
lotus_corniculatus	13.479	48.8812
lotus_corniculatus	-2.41552	54.9744
lotus_corniculatus	6.10264	50.3031
lotus_corniculatus	5.82771	50.0372
lotus_corniculatus	-2.49341	54.9561
lotus_corniculatus	15.4469	56.5304
lotus_corniculatus	14.8245	59.2532
lotus_corniculatus	8.17568	55.7301
lotus_corniculatus	8.4949	55.8111
lotus_corniculatus	-2.52558	55.0279
lotus_corniculatus	-1.28252	54.3367
lotus_corniculatus	7.94428	63.3767
lotus_corniculatus	12.5143	58.8143
lotus_corniculatus	8.35192	58.1964
lotus_corniculatus	14.5068	57.4052
lotus_corniculatus	7.88375	62.5799
lotus_corniculatus	-4.07465	57.758
lotus_corniculatus	0.178828	42.6289
lotus_corniculatus	13.3143	57.1258
lotus_corniculatus	13.7158	55.6904
lotus_corniculatus	14.4055	58.998
lotus_corniculatus	5.62877	50.1699
lotus_corniculatus	-3.53108	56.4208
lotus_corniculatus	14.1775	57.6627
lotus_corniculatus	8.22686	55.7977
lotus_corniculatus	14.4852	58.8255
lotus_corniculatus	17.9909	69.6359
lotus_corniculatus	11.7448	57.7366
lotus_corniculatus	6.57972	50.2183
lotus_corniculatus	5.39503	50.0418
lotus_corniculatus	14.3075	56.9045
lotus_corniculatus	7.49331	53.7229
lotus_corniculatus	5.35111	49.9433
lotus_corniculatus	6.98028	49.756
lotus_corniculatus	9.61982	56.355
lotus_corniculatus	8.0851	63.3055
lotus_corniculatus	14.3443	56.6346
lotus_corniculatus	14.3503	57.4309
lotus_corniculatus	11.1192	59.8922
lotus_corniculatus	11.317	59.7584
lotus_corniculatus	9.2317	58.7235
lotus_corniculatus	10.2565	63.4219
lotus_corniculatus	-1.94739	54.5617
lotus_corniculatus	-0.811198	42.9389
lotus_corniculatus	-3.68512	56.6407
lotus_corniculatus	9.86126	63.3427
lotus_corniculatus	8.52084	59.3549
lotus_corniculatus	11.3259	64.6802
lotus_corniculatus	14.261	57.353
lotus_corniculatus	-3.71617	56.7859
lotus_corniculatus	8.84034	58.7089
lotus_corniculatus	-3.49646	58.1815
lotus_corniculatus	8.3514	56.1732
lotus_corniculatus	8.39247	59.3977
lotus_corniculatus	-4.73128	43.1989
lotus_corniculatus	9.62416	46.9436
lotus_corniculatus	5.41939	49.8798
lotus_corniculatus	13.1637	56.6764
lotus_corniculatus	8.20115	63.0787
lotus_corniculatus	12.627	56.3961
lotus_corniculatus	13.0413	55.9685
lotus_corniculatus	14.5309	67.2096
lotus_corniculatus	5.55057	50.1213
lotus_corniculatus	5.5845	49.8062
lotus_corniculatus	14.4093	56.3328
lotus_corniculatus	15.324	56.3648
lotus_corniculatus	9.11226	58.731
lotus_corniculatus	8.16687	55.841
lotus_corniculatus	14.2717	57.6549
lotus_corniculatus	8.15085	55.9336
lotus_corniculatus	9.11941	63.2163
lotus_corniculatus	14.3656	56.8459
lotus_corniculatus	-0.88092	54.5687
lotus_corniculatus	-3.44062	55.9564
lotus_corniculatus	14.56	59.2194
lotus_corniculatus	8.07305	50.6192
lotus_corniculatus	8.12656	58.1352
lotus_corniculatus	14.4537	56.6278
lotus_corniculatus	8.52465	62.5979
lotus_corniculatus	8.27981	56.174
lotus_corniculatus	10.6631	63.3165
lotus_corniculatus	7.9967	63.3257
lotus_corniculatus	2.82419	45.5238
lotus_corniculatus	11.8109	59.7195
lotus_corniculatus	-2.33659	54.8758
lotus_corniculatus	9.64772	56.5412
lotus_corniculatus	-2.33931	55.1993
lotus_corniculatus	14.4746	67.2734
lotus_corniculatus	9.67122	59.0562
lotus_corniculatus	12.1995	47.4675
lotus_corniculatus	-3.75064	56.647
lotus_corniculatus	11.6174	63.7288
lotus_corniculatus	-1.31259	52.6996
lotus_corniculatus	9.60099	63.0817
lotus_corniculatus	9.44427	58.8688
lotus_corniculatus	12.7839	58.2759
lotus_corniculatus	10.2555	57.4528
lotus_corniculatus	6.70081	60.5236
lotus_corniculatus	4.89849	49.9598
lotus_corniculatus	7.88532	63.4352
lotus_corniculatus	-3.10341	55.5879
lotus_corniculatus	8.10645	62.8691
lotus_corniculatus	23.4875	49.1044
lotus_corniculatus	13.2688	56.8098
lotus_corniculatus	12.9334	57.076
lotus_corniculatus	10.133	64.1341
lotus_corniculatus	12.9301	57.0022
lotus_corniculatus	14.5136	57.3083
lotus_corniculatus	5.21102	49.8995
lotus_corniculatus	-3.62169	56.5688
lotus_corniculatus	5.71202	49.8947
lotus_corniculatus	14.8262	56.3996
lotus_corniculatus	12.9721	56.9469
lotus_corniculatus	14.9758	56.3764
lotus_corniculatus	14.4641	57.1596
lotus_corniculatus	9.72398	56.3683
lotus_corniculatus	14.3181	56.3258
lotus_corniculatus	-2.90297	56.2092
lotus_corniculatus	14.96	67.9527
lotus_corniculatus	11.9676	58.8575
lotus_corniculatus	10.8965	51.8247
lotus_corniculatus	15.5583	56.3983
lotus_corniculatus	13.3375	56.7517
lotus_corniculatus	5.0445	49.9365
lotus_corniculatus	-3.90757	57.0086
lotus_corniculatus	-6.54131	42.9088
lotus_corniculatus	7.07906	61.1974
lotus_corniculatus	14.3617	67.2099
lotus_corniculatus	5.00343	49.9907
lotus_corniculatus	-3.29056	58.2975
lotus_corniculatus	-3.89676	56.7311
lotus_corniculatus	11.9023	57.3026
lotus_corniculatus	8.14151	62.9373
lotus_corniculatus	14.6319	59.0516
lotus_corniculatus	-1.58622	54.1103
lotus_corniculatus	8.87934	62.991
lotus_corniculatus	9.62326	55.1803
lotus_corniculatus	14.7531	67.4169
lotus_corniculatus	-1.97796	55.2267
lotus_corniculatus	-2.72744	52.6203
lotus_corniculatus	4.62015	50.0326
lotus_corniculatus	9.76635	57.4343
lotus_corniculatus	9.57696	55.5342
lotus_corniculatus	-3.54978	56.6012
lotus_corniculatus	5.62593	50.3273
lotus_corniculatus	14.3149	56.984
lotus_corniculatus	12.9547	59.2139
lotus_corniculatus	5.60023	49.878
lotus_corniculatus	9.13138	56.63
lotus_corniculatus	15.605	56.4527
lotus_corniculatus	6.51824	53.2036
lotus_corniculatus	14.6665	67.2334
lotus_corniculatus	-3.21427	58.3118
lotus_corniculatus	4.36194	49.9655
lotus_corniculatus	5.09912	49.8643
lotus_corniculatus	8.16048	58.2823
lotus_corniculatus	14.8589	68.2336
lotus_corniculatus	14.0689	56.2597
lotus_corniculatus	15.2638	58.9814
lotus_corniculatus	8.72761	58.761
lotus_corniculatus	10.0803	57.581
lotus_corniculatus	13.8521	55.6357
lotus_corniculatus	4.97452	49.9099
lotus_corniculatus	-2.00541	54.75
lotus_corniculatus	14.6252	57.7045
lotus_corniculatus	-4.13889	57.5934
lotus_corniculatus	-3.39274	58.2929
lotus_corniculatus	-2.41636	55.0553
lotus_corniculatus	9.66783	56.0377
lotus_corniculatus	-2.85687	55.3808
lotus_corniculatus	10.0444	59.0365
lotus_corniculatus	8.28683	59.0191
lotus_corniculatus	6.14005	50.1767
lotus_corniculatus	13.3709	56.6903
lotus_corniculatus	8.21687	63.3218
lotus_corniculatus	13.3166	55.4634
lotus_corniculatus	13.1135	58.0892
lotus_corniculatus	-3.45564	56.2708
lotus_corniculatus	12.5724	59.4362
lotus_corniculatus	-3.0183	52.9319
lotus_corniculatus	5.29661	50.0067
lotus_corniculatus	-3.90229	57.2917
lotus_corniculatus	10.8901	63.5257
lotus_corniculatus	-2.38356	52.6534
lotus_corniculatus	9.16537	58.789
lotus_corniculatus	12.2872	64.2268
lotus_corniculatus	-5.46129	42.8389
lotus_corniculatus	13.4483	56.7323
lotus_corniculatus	-2.6912	52.3351
lotus_corniculatus	15.1242	58.9893
lotus_corniculatus	5.21276	49.9983
lotus_corniculatus	-2.82314	55.4625
lotus_corniculatus	14.9898	67.8806
lotus_corniculatus	6.7198	46.9371
lotus_corniculatus	15.5352	56.4714
lotus_corniculatus	-1.67421	53.1717
lotus_corniculatus	-6.8013	42.2488
lotus_corniculatus	13.0776	56.9408
lotus_corniculatus	13.0506	56.8725
lotus_corniculatus	15.2201	56.4847
lotus_corniculatus	6.03616	49.8595
lotus_corniculatus	4.51542	50.0193
lotus_corniculatus	14.1149	57.4927
lotus_corniculatus	-2.90344	52.7027
lotus_corniculatus	-2.35399	55.0824
lotus_corniculatus	5.71936	50.1554
lotus_corniculatus	8.63463	63.8728
lotus_corniculatus	10.3572	64.2757
lotus_corniculatus	-1.56347	53.0871
lotus_corniculatus	8.13241	63.233
lotus_corniculatus	5.05973	50.0263
lotus_corniculatus	5.32111	49.8357
lotus_corniculatus	-2.30665	55.0376
lotus_corniculatus	9.58695	56.5763
lotus_corniculatus	-4.01075	57.9231
lotus_corniculatus	11.6798	59.6948
lotus_corniculatus	15.0847	58.8039
lotus_corniculatus	14.7494	57.6436
lotus_corniculatus	-3.30835	56.0711
lotus_corniculatus	7.04781	53.5101
lotus_corniculatus	9.52434	57.1899
lotus_corniculatus	12.506	58.6501
lotus_corniculatus	15.0754	68.2559
lotus_corniculatus	5.14259	49.9719
lotus_corniculatus	8.26704	59.3552
lotus_corniculatus	8.45363	63.8471
lotus_corniculatus	14.2573	57.441
lotus_corniculatus	11.5856	64.4764
lotus_corniculatus	-3.46852	56.1852
lotus_corniculatus	9.98456	59.7639
lotus_corniculatus	0.0988254	42.6889
lotus_corniculatus	14.0825	55.8345
lotus_corniculatus	7.7836	62.5774
lotus_corniculatus	-3.64126	43.1789
lotus_corniculatus	15.4326	56.3418
lotus_corniculatus	-3.35197	58.3867
lotus_corniculatus	-3.31426	53.0755
lotus_corniculatus	13.7863	55.6175
lotus_corniculatus	4.8977	49.8878
lotus_corniculatus	8.25457	58.3893
lotus_corniculatus	14.8115	59.0358
lotus_corniculatus	10.0096	59.5815
lotus_corniculatus	15.6459	56.3526
lotus_corniculatus	-2.39441	57.4382
lotus_corniculatus	11.9162	59.6979
lotus_corniculatus	14.5307	58.7667
lotus_corniculatus	5.4319	49.8167
lotus_corniculatus	5.8026	50.2982
lotus_corniculatus	-3.98116	57.143
lotus_corniculatus	4.43169	50.0104
lotus_corniculatus	11.4633	59.6422
lotus_corniculatus	-1.86778	53.1016
lotus_corniculatus	-2.7817	55.3666
lotus_corniculatus	9.87918	57.5132
lotus_corniculatus	9.84704	55.046
lotus_corniculatus	14.6776	56.2617
lotus_corniculatus	13.2335	42.8145
lotus_corniculatus	12.1924	59.4842
lotus_corniculatus	-2.39963	52.5522
lotus_corniculatus	-2.35272	54.9387
lotus_corniculatus	13.9628	57.8147
lotus_corniculatus	10.5286	51.7189
lotus_corniculatus	12.7648	59.1954
lotus_corniculatus	11.7327	59.752
lotus_corniculatus	-1.26303	54.737
lotus_corniculatus	14.6042	56.2759
lotus_corniculatus	-3.38953	56.0124
lotus_corniculatus	-1.75272	54.4038
lotus_corniculatus	14.3848	56.9872
lotus_corniculatus	13.4541	55.4921
lotus_corniculatus	10.3549	64.1771
lotus_corniculatus	15.0571	57.163
lotus_corniculatus	15.046	67.6882
lotus_corniculatus	10.1794	57.4784
lotus_corniculatus	8.16982	62.7738
lotus_corniculatus	-2.78083	52.4244
lotus_corniculatus	11.1653	63.6242
lotus_corniculatus	4.25037	49.9924
lotus_corniculatus	-3.51286	56.3294
lotus_corniculatus	9.98549	58.9797
lotus_corniculatus	13.1792	58.1193
lotus_corniculatus	5.36132	49.7634
lotus_corniculatus	13.8976	56.2005
lotus_corniculatus	5.07025	49.7925
lotus_corniculatus	14.9677	58.9875
lotus_corniculatus	-3.27251	58.5097
lotus_corniculatus	8.48854	58.7676
lotus_corniculatus	14.2687	58.7722
lotus_corniculatus	6.02777	50.4176
lotus_corniculatus	12.8551	56.2394
lotus_corniculatus	13.2191	56.7253
lotus_corniculatus	11.3475	63.6917
lotus_corniculatus	13.2571	56.674
lotus_corniculatus	9.6608	59.1534
lotus_corniculatus	-3.59476	56.4703
lotus_corniculatus	13.0784	57.0118
lotus_corniculatus	9.79748	56.3076
lotus_corniculatus	5.50073	49.7891
lotus_corniculatus	4.67597	50.2467
lotus_corniculatus	4.30609	50.0374
lotus_corniculatus	14.9479	67.2276
lotus_corniculatus	-3.47563	56.1187
lotus_corniculatus	-2.4794	55.091
lotus_corniculatus	8.53551	58.5472
lotus_corniculatus	5.26484	49.8001
lotus_corniculatus	8.80771	59.1674
lotus_corniculatus	-66.1656	43.8036
lotus_corniculatus	4.43188	50.1543
lotus_corniculatus	15.0626	67.2724
lotus_corniculatus	-2.49199	54.8393
lotus_corniculatus	5.15756	50.0347
lotus_corniculatus	11.7896	59.7806
lotus_corniculatus	13.4336	47.7744
lotus_corniculatus	8.19342	58.3412
lotus_corniculatus	10.112	63.9682
lotus_corniculatus	-2.62751	52.5685
lotus_corniculatus	-2.91116	52.2189
lotus_corniculatus	-2.70349	52.4164
lotus_corniculatus	5.13969	49.7921
lotus_corniculatus	-2.59531	52.0344
lotus_corniculatus	-3.58919	56.3659
lotus_corniculatus	4.91749	49.7933
lotus_corniculatus	15.3307	56.5947
lotus_corniculatus	-3.14181	58.4992
lotus_corniculatus	13.2754	58.1024
lotus_corniculatus	-2.00811	52.7888
lotus_corniculatus	14.6466	67.3901
lotus_corniculatus	14.8342	57.2258
lotus_corniculatus	13.3253	55.8032
lotus_corniculatus	9.54958	56.885
lotus_corniculatus	4.85076	50.0634
lotus_corniculatus	15.0965	67.9729
lotus_corniculatus	4.97349	49.829
lotus_corniculatus	-1.46897	53.566
lotus_corniculatus	6.65982	53.0143
lotus_corniculatus	8.56541	58.7125
lotus_corniculatus	14.6866	57.4006
lotus_corniculatus	-2.55343	52.6021
lotus_corniculatus	9.0239	63.0117
lotus_corniculatus	13.1517	56.7925
lotus_corniculatus	-2.60052	55.2317
lotus_corniculatus	-3.90706	56.8037
lotus_corniculatus	10.1919	59.8483
lotus_corniculatus	7.92895	62.7704
lotus_corniculatus	9.68424	56.6584
lotus_corniculatus	7.60131	61.4906
lotus_corniculatus	-2.94105	56.6854
lotus_corniculatus	-1.71753	53.9081
lotus_corniculatus	-3.65733	56.3787
lotus_corniculatus	8.51814	59.1599
lotus_corniculatus	-2.54341	55.1896
lotus_corniculatus	14.0105	56.0262
lotus_corniculatus	13.4473	58.065
lotus_corniculatus	7.06395	60.972
lotus_corniculatus	-3.08204	53.1606
lotus_corniculatus	-3.64281	58.4983
lotus_corniculatus	6.19053	53.4791
lotus_corniculatus	15.1919	56.4253
lotus_corniculatus	11.552	59.7179
lotus_corniculatus	11.0682	63.2664
lotus_corniculatus	-1.84326	52.0309
lotus_corniculatus	-3.54106	56.1862
lotus_corniculatus	12.0445	58.7583
lotus_corniculatus	-2.49284	52.644
lotus_corniculatus	10.3228	60.0473
lotus_corniculatus	13.1703	56.9666
lotus_corniculatus	-3.21109	53.2285
lotus_corniculatus	13.9682	56.1738
lotus_corniculatus	12.9249	50.7457
lotus_corniculatus	5.56411	50.1881
lotus_corniculatus	8.05296	58.2532
lotus_corniculatus	14.5591	57.1125
lotus_corniculatus	4.61407	50.208
lotus_corniculatus	8.85016	59.435
lotus_corniculatus	8.33263	58.5255
lotus_corniculatus	-0.54095	51.8709
lotus_corniculatus	9.24362	59.4452
lotus_corniculatus	-1.63971	53.0938
lotus_corniculatus	147.968	-37.115
lotus_corniculatus	-0.0911774	42.6289
lotus_corniculatus	10.6007	63.7063
lotus_corniculatus	-4.96129	43.1689
lotus_corniculatus	13.8662	57.8766
lotus_corniculatus	-3.25724	53.1166
lotus_corniculatus	5.61974	58.8039
lotus_corniculatus	-3.87968	56.6182
lotus_corniculatus	-1.99374	54.8313
lotus_corniculatus	8.03414	62.9924
lotus_corniculatus	-1.96799	51.7861
lotus_corniculatus	7.13157	46.4814
lotus_corniculatus	11.3571	59.8121
lotus_corniculatus	9.21565	63.0498
lotus_corniculatus	5.68001	49.7422
lotus_corniculatus	-3.5231	58.5869
lotus_corniculatus	-4.1986	57.64
lotus_corniculatus	-3.58166	58.5503
lotus_corniculatus	-2.83566	52.4856
lotus_corniculatus	14.135	67.3236
lotus_corniculatus	8.41614	58.6006
lotus_corniculatus	14.4182	56.2398
lotus_corniculatus	14.8251	57.6626
lotus_corniculatus	5.21819	50.304
lotus_corniculatus	-3.65698	56.4452
lotus_corniculatus	-2.26511	52.6222
lotus_corniculatus	15.0697	56.4569
lotus_corniculatus	-3.72375	56.5225
lotus_corniculatus	8.09757	63.0319
lotus_corniculatus	-2.23352	55.776
lotus_corniculatus	15.251	56.3371
lotus_corniculatus	-3.04785	52.8615
lotus_corniculatus	-2.92911	52.5173
lotus_corniculatus	15.0264	68.3531
lotus_corniculatus	14.6931	57.7712
lotus_corniculatus	15.1635	58.8185
lotus_corniculatus	14.2116	68.156
lotus_corniculatus	-3.06103	53.0969
lotus_corniculatus	4.31993	50.1543
lotus_corniculatus	-2.14448	55.8399
lotus_corniculatus	15.0722	56.3785
lotus_corniculatus	-2.53391	52.375
lotus_corniculatus	4.54422	50.262
lotus_corniculatus	-3.05571	53.0017
lotus_corniculatus	5.90829	53.4631
lotus_corniculatus	7.17028	49.5997
lotus_corniculatus	-2.84127	52.6249
lotus_corniculatus	14.7748	67.6678
lotus_corniculatus	14.0864	57.7459
lotus_corniculatus	-2.60789	52.3072
lotus_corniculatus	10.2282	57.6055
lotus_corniculatus	-1.41827	53.4246
lotus_corniculatus	7.95879	63.1513
lotus_corniculatus	-1.71493	54.6333
lotus_corniculatus	-4.97129	43.2589
lotus_corniculatus	-3.34476	58.6015
lotus_corniculatus	15.3116	68.2878
lotus_corniculatus	15.1975	67.7387
lotus_corniculatus	7.86614	63.3461
lotus_corniculatus	-2.93371	52.9416
lotus_corniculatus	6.47711	53.1011
lotus_corniculatus	5.10242	50.08
lotus_corniculatus	9.72295	56.0027
lotus_corniculatus	-2.69546	56.5577
lotus_corniculatus	7.63652	62.5463
lotus_corniculatus	-2.70351	52.9692
lotus_corniculatus	13.3117	55.5666
lotus_corniculatus	7.09045	60.4625
lotus_corniculatus	14.5843	57.1752
lotus_corniculatus	5.29335	50.1038
lotus_corniculatus	13.764	58.4669
lotus_corniculatus	10.4199	63.5874
lotus_corniculatus	14.1322	56.8978
lotus_corniculatus	5.35358	50.1357
lotus_corniculatus	14.2341	57.7882
lotus_corniculatus	6.13206	49.7251
lotus_corniculatus	-2.76562	56.648
lotus_corniculatus	14.8808	67.7218
lotus_corniculatus	-2.89846	52.4236
lotus_corniculatus	-3.16578	52.9943
lotus_corniculatus	-3.18701	53.1164
lotus_corniculatus	5.13324	50.2596
[truncated: 17,458 more rows]
